# Supplementary material for: Imaging‐proteomic analysis for prediction of neoadjuvant chemotherapy responses in patients with breast cancer
Source: Cancer Med. 2023 Nov 14;12(23):21256–69. doi: 10.1002/cam4.6704 (PMC10726892; doi:10.1002/cam4.6704)
Supplement: Supplementary file 1 — Data S1. [file CAM4-12-21256-s001.xlsx]

## Sheet: Radiogenomic training dataset
ID	Age	PCR (pCR=1, non-pCR=0)	ER (Positive=1, Negative=0)	PR(Positive=1, Negative=0)	Her2 (Positive=1, Negative=0)	Ki67 (<15%=0,>=15%=1)	HGII	HGIII
P8	61	0	0	0	1	1	1	0
P91	59	1	0	0	1	1	0	1
P68	60	0	1	0	1	1	1	0
P119	38	0	0	0	1	1	1	0
P73	41	0	1	1	0	1	1	0
P69	39	0	0	0	0	1	0	1
P138	51	0	1	1	0	1	0	1
P57	45	0	0	0	0	1	0	1
P152	52	1	0	0	0	1	1	0
P3	68	0	0	0	0	1	1	0
P46	62	0	0	1	0	0
P147	46	1	1	1	1	1	0	1
P10	46	1	0	0	1	1	0	1
P64	59	1	1	0	0	1	0	1
P13	64	0	0	0	1	1	0	1
P161	54	1	0	0	0	1	1	0
P31	66	1	0	0	0	1	0	1
P114	46	1	1	0	1	1	0	1
P101	41	1	1	1	1	1	1	0
P143	49	0				1	0	1
P76	48	0		0	0	1	0	1
P107	48	1	1	1	1	1	1	0
P33	31	0	1	1	1	1	0	1
P166	55	0	0	0	1	1	1	0
P146	53	1	1	1	0	1	0	1
P125	55	1	1	0	1	1	1	0
P168	29	0	1	1	1	1	1	0
P121	49	1	0	1	1	1	1	0
P113	55	0	0	0	1	1	1	0
P156	35	1	1	0	0	1	0	1
P167	46	0	0	0	0	1	1	0
P129	60	1	1	1	0	1	0	1
P93	69	0	1	0	0	1	1	0
P104	51	0					0	1
P14	55	1	0	0	1	1	1	0
P84	45	1	1	1	1	1	0	1
P18	55	0	0	0		1
P120	66	1	0	0	1	1	0	1
P59	60	0	1	1	1	1	1	0
P97	36	1	0	0	0	1	0	1
P25	52	0	1	0	0	1	1	0
P66	43	0	0	0	0	1
P52	63	1	0	0	0	1	0	1
P12	45	0	1	1	1	1	1	0
P108	34	0	1	1	0	1	0	1
P62	37	1	1	1	1	1	0	1
P135	48	0	0	0	1	1	1	0
P80	49	0	0	0	1	1	1	0
P137	67	1	0	0	0	1	0	1
P100	52	0	1	1	1	1	0	1
P105	64	0	0	0	1	1	1	0
P155	55	1	0	0	1	1	1	0
P153	59	0	1	1	1	1	1	0
P61	35	1	0	0	0	1	1	0
P83	23	1	0	0	0	1	0	1
P134	49	1	0	0	0	1	0	1
P60	52	1	0	0	0	1	0	1
P38	66	1	1	1	1	1	1	0
P70	37	1	1	1	0	1	0	1
P128	44	0	1	0	0	1	0	1
P176	67	1	0	0	1	1	0	1
P112	60	0	1	1	0	1	1	0
P159	59	0	1	0	1	1	1	0
P37	55	1	0	0	1	1	0	1
P11	42	0	0	0	0	1	0	1
P136	53	1	0	0	1	0	1	0
P2	61	1	1	1	1	1	0	1
P109	57	1	1	1	1	1	1	0
P172	49	0	1	0	0	1	0	1
P34	68	1	0	0	1	1	0	1
P58	51	0	1	1	1	1	1	0
P44	32	0			0	1	1	0
P130	40	0	0	0	0	1	1	0
P88	62	0	1	1	1	1	0	1
P36	53	0	0	0	0	1	0	1
P139	49	1	0	0	1	1	1	0
P22	60	0	1	1	1	1	0	1
P126	46	1	1	1	0	1	0	1
P148	49	1	0	0	0	1	0	1
P74	53	1	0	0	0	1	1	0
P21	51	1	0	0	0	1	0	1
P77	47	0	0	0	0	1	0	1
P71	61	1	1	1	1	1	0	1
P24	48	1	1	1	1	1	0	1
P87	52	0	0	0	0	1	1	0
P169	37	1	1	1	1	1	1	0
P23	53	0			0	1	1	0
P89	48	0	0	0	0	1	0	1
P40	43	0	1	1	0	1	1	0
P63	82	0	0	0	0	0	1	0
P145	54	1	1	0	0	1	0	1
P9	39	0	0	1	0	1	0	1
P140	36	0	0	0	0	1	1	0
P164	55	0	0	0	0	1	0	1
P96	51	1	0	0	0	1	0	1
P118	38	1	1	1	1	0	1	0
P154	35	1	1	0	1	0	1	0
P171	56	0	0	0	0	1	1	0
P41	59	1	1	0	1	0	1	0
P174	48	1	1	1	1	1	1	0
P55	56	0	0	0	1	1	1	0
P160	45	1	0	0	1	1	0	1
P48	38	0	0	0	0	1	0	1
P85	63	0	1	0	1	1	0	1
P106	41	1	0	0	0	1	0	1

## Sheet: Radiogenomic validation dataset
ID	Age	PCR (pCR=1, non-pCR=0)	ER (Positive=1, Negative=0)	PR(Positive=1, Negative=0)	Her2 (Positive=1, Negative=0)	Ki67 (<15%=0,>=15%=1)	HGII	HGIII
P131	52	1	0	0	1	1	1	0
P124	42	0	0	0	0	1	1	0
P35	44	1	0	0	0	1	1	0
P123	44	1	0	0	0	1	0	1
P53	42	0	0	1	0	1	1	0
P165	47	0	1	1	0	1	1	0
P50	38	1	0	1	0	1	0	1
P149	50	1	1	1	1	1	1	0
P81	35	0	1	0	1	1
P19	49	1	0	0	0	1	0	1
P54	53	1	1	0	1	1	0	1
P51	34	0
P127	41	0	1	1	0	1	0	1
P133	54	0	0	0	0	1	1	0
P45	47	1	0	0	0	1	0	1
P78	55	1	0	0	0	1	0	1
P67	66	1	0	0	1	1	0	1
P162	63	0	0	0	0	1
P122	58	1	0	0	1	1	1	0
P117	39	1	1	1	1	1	1	0
P42	40	1	1	1	1	1	0	1
P98	50	0	1	1	1	1	0	1
P39	50	0	1	0	1	1	1	0
P26	45	1	1	1	1	1	1	0
P175	53	1	0	0	1	1	0	1
P47	69	0	0	0	0	1	1	0
