# Supplementary material for: Imaging‐proteomic analysis for prediction of neoadjuvant chemotherapy responses in patients with breast cancer
Source: Cancer Med. 2023 Nov 14;12(23):21256–69. doi: 10.1002/cam4.6704 (PMC10726892; doi:10.1002/cam4.6704)
Supplement: Supplementary file 2 — Data S2. [file CAM4-12-21256-s002.xlsx]

## Sheet: Radiomic training dataset
ID	P91	P152	P147	P10	P64	P161	P31	P114	P101	P107	P146	P125	P121	P156	P129	P14	P84	P120	P97	P52	P62	P137	P155	P61	P83	P134	P60	P38	P70	P89	P37	P136	P2	P109	P34	P139	P126	P148	P74	P21	P71	P24	P169	P145	P96	P118	P154	P41	P174
df1	1.43469	3.97594	1.79089	1.80267	1.91681	1.21528	2.41542	1.23344	1.90791	1.9022	2.27587	4.91746	1.5425	1.58484	2.03857	2.87845	2.12977	4.65205	3.403	1.53264	1.05288	2.40578	1.71578	1.94022	1.51748	3.73091	2.53896	1.6267	2.85717	1.41551	1.2172	3.05426	1.53599	1.59988	1.42	1.15955	3.20541	1.87507	2.71756	1.73462	2.42474	2.52374	1.52801	1.38925	1.75847	2.15109	1.29763	1.53243	1.45303
df2	1.66597	4.65726	2.31836	2.15441	2.79619	1.69096	2.96742	1.91768	2.28989	2.53719	2.65024	5.48131	1.94814	1.87688	2.58456	3.45912	2.41211	4.74147	4.51786	2.01142	1.31922	3.08142	2.47594	2.3921	2.3415	4.99467	3.31152	1.9652	3.45196	2.06688	1.64293	3.99419	2.29242	2.41144	2.18232	1.68452	4.06671	2.5528	3.89378	2.28089	3.27835	3.39253	2.0046	1.74745	2.28445	2.66121	1.68179	1.98449	1.63198
df3	0.460329	1.5597	0.571515	0.705236	0.820741	0.617433	0.730302	0.729076	0.872938	0.475933	0.688859	2.45069	0.543625	0.464273	0.628914	1.17161	0.718353	1.83577	0.914233	0.789537	0.542379	1.07235	0.570165	0.621915	0.790943	1.64313	1.15896	0.5819	0.901817	0.683782	0.672251	1.22415	0.794313	0.695704	0.77854	0.609142	1.75018	0.903623	0.895007	0.899725	0.928853	1.24853	0.784658	0.794901	0.553242	1.06118	0.498777	0.691643	0.700244
df4	2.23684	4.10571	2.57455	1.94838	2.38926	1.46367	3.18179	2.03525	1.96555	2.69495	2.7498	4.81329	2.49493	2.15032	2.58041	3.52162	2.44052	4.26619	4.10341	1.7956	1.39819	3.08871	2.45989	2.63433	2.57273	4.42339	2.96082	2.40441	3.49131	2.49006	1.78746	3.75365	2.35364	2.35145	2.31112	2.10267	3.08059	2.67137	3.42945	2.22415	3.05771	3.18924	2.01776	2.18261	2.05245	2.83397	1.95492	1.96131	1.54038
df5	2.04777	6.92195	3.28035	2.62583	2.91316	1.63709	3.68634	1.46623	3.08929	3.09108	4.10261	7.76588	2.14447	2.70966	3.25797	4.80067	3.24291	7.2151	6.35412	2.19718	1.8389	4.02717	2.55473	2.99989	2.35094	6.7896	3.54289	2.34013	4.5353	1.82487	1.87858	5.05619	2.11781	2.37564	1.99819	1.59834	5.30914	2.70086	4.57016	2.92924	4.20498	4.13092	2.19474	2.19923	2.80914	3.09453	2.1188	2.08802	2.37439
df6	0.17184	0.0557675	0.180596	0.250066	0.133521	0.223668	0.0661215	0.273498	0.198074	0.148655	0.211737	0.0371085	0.159166	0.129864	0.207615	0.196919	0.175157	0.217288	0.0746266	0.202018	0.357319	0.110511	0.159108	0.130987	0.239471	0.159101	0.0634084	0.145501	0.0822745	0.132503	0.24902	0.0710631	0.184356	0.237326	0.194919	0.237297	0.100533	0.122246	0.0568681	0.218924	0.140891	0.147666	0.236136	0.268741	0.194078	0.180812	0.241641	0.173461	0.436148
df7	1.51167	3.41623	1.60339	1.3918	1.9577	1.45535	2.23385	1.76921	1.60695	1.94911	2.02389	3.78571	1.77977	1.90384	1.88864	2.5534	1.97195	3.13001	2.67786	1.46444	1.37031	2.24194	1.92817	2.10166	2.08039	3.38609	2.29563	1.79315	2.48317	1.96931	1.64164	2.75819	1.9514	1.71389	1.98899	1.65037	2.91825	2.08204	2.5328	1.79846	2.26946	2.65013	1.64527	1.51773	1.54794	2.28431	1.5529	1.60547	1.40595
df8	0.000102152	0.0289497	0.0307385	0.091687	0.0284225	0.0673416	0	0.065761	0.0803993	0	0.0177904	0.00773136	0.0392428	0.00938012	0.0206733	0.0238929	0.0162111	0.029539	0.00494015	0.0370372	0.157214	0.0192717	0.0203608	0.0517464	0.0540413	0.00549468	0.0311968	0.0465199	0.0305997	0.024177	0.158083	0.000744387	0.0280484	0.0483413	0.0260794	0.0259919	0.00120449	0.0119373	0	0.113108	0.018735	0.0061298	0.0623264	0.0359166	0.0286476	0.0286367	0.0269185	0.0137759	0.0353138
df9	1.16742	3.70862	1.72982	1.74412	1.65479	1.23448	1.64799	1.04348	1.90473	1.30598	2.20691	3.9462	1.03903	1.37575	1.55383	2.54857	1.64625	3.68792	2.50511	1.17234	1.4004	2.24454	1.28691	1.59008	1.2673	3.08529	2.05642	1.34169	1.76881	1.1105	1.21729	2.40087	1.31339	1.5852	1.40502	0.890124	3.15176	1.57188	1.96631	1.9775	1.68146	2.27991	1.50316	1.65595	1.88952	1.84184	1.14238	1.39618	1.52247
df10	1.77394	5.48163	2.36738	2.10092	2.04331	1.43794	3.33055	1.45782	2.14052	2.34741	3.16691	6.52066	1.72222	2.4577	2.13492	3.90955	2.45822	5.75006	4.69218	1.32271	1.37107	3.47533	2.37997	2.56413	1.96507	5.13705	3.23306	2.21261	3.76353	1.8447	1.93614	3.61318	1.86094	1.90922	1.85767	1.64929	4.57471	2.84784	3.28032	2.14192	2.86641	3.32247	1.98878	1.89908	2.35827	2.93671	1.4842	1.96958	1.6009
df11	0.0263071	0	0	0.0457593	0.00201577	0.0183915	0	0.00121222	0.0606751	0	0.0339043	0	0	0	0	0	0.00435295	0	0	0	0.0369623	0	0.00787324	0.00402085	0.109942	0	0.00100431	0.00567529	0.0045019	0	0.0901935	0	0.00222697	0	0.0100233	0	0.0158063	0	0.0101048	0.0720567	0.00792942	0	0.00231444	0.0505708	0.0241786	0.00277833	0.0509206	0.0123987	0.0148024
df12	1.95794	5.13259	2.74598	2.56847	2.32453	1.24568	3.00407	1.3428	2.60096	2.91046	3.06919	6.13471	2.25244	2.46506	2.75647	4.01422	2.59913	5.54356	4.87809	2.05061	1.41207	2.92972	2.49672	2.75211	2.01136	5.31514	2.70554	2.12935	3.74981	1.82929	1.66444	4.09884	2.01052	1.72668	1.65388	1.45989	4.11118	2.33575	3.48835	2.1713	3.52108	3.27932	1.75313	1.74131	2.21042	2.61536	2.15434	1.56359	1.76075
df13	0.00659183	0.00829109	0.0156431	0.0406231	0.00532941	0.0321544	0	0	0.0518469	0.00445721	0.0208643	0	0.00349832	0.000119264	0.00440708	0	0.00773733	0.029956	0.0010955	0.0238057	0.0434658	0.000808956	0.00431248	0.0134029	0.0444843	0	0	0	0.00198184	0	0.125198	0	0	0.0193247	0.00584288	0.0307388	0.0060103	0	0	0.0676665	0.00950861	0.00907795	0.0062727	0.0865339	0.00695989	0.00150128	0.033563	0.000180706	0.0187883
df14	2.2042	5.16266	2.41721	2.10005	2.60564	1.62517	3.30553	1.97183	2.26612	2.65357	3.02354	6.38823	2.17986	2.47147	2.81773	3.87882	2.68258	5.2254	4.74289	1.74262	1.48567	3.29799	2.63776	2.80291	2.66146	5.62666	3.64115	2.37699	3.60336	2.28154	1.96781	4.17017	2.38229	2.37488	2.76569	2.11325	4.79557	2.81345	4.22781	2.22451	3.38986	4.11565	2.03625	2.04421	2.23884	2.9345	1.89938	2.28933	1.64286
df15	0.0548923	0.00652901	0.0105422	0.0513103	0.00279485	0.0116687	0.00118455	0.0369988	0.0638084	0.00123969	0.0806908	0.000142696	0.0509728	0.0245228	0.0065253	0.0260244	0.010885	0.0178153	0	0.00843063	0.0957831	0.00434335	0.0439848	0.0277403	0.0262075	0	0.00852388	0.0536658	0.0245488	0.00244727	0.0796563	0	0	0.00393359	0.011614	0.0369307	0.0132209	0.0342033	0.00192079	0.146231	0.00708854	0.00436	0.0425282	0.0619385	0.000994521	0.0065257	0.0502215	0.00496285	0.0765667
df16	0.012413	0	0.0495729	0.0991647	0.0411057	0.0653372	0.0148884	0.00977801	0.0613823	0.0170715	0.00579477	0.00109224	0.0294108	0.00416968	0.00146489	0.00017911	0	0.0119056	0.0086081	0.0253418	0.105013	0.00302793	0.0105806	0.0461062	0.125812	0	0.00441997	0.0418636	0.0262287	0.0388635	0.117412	0.00132792	0.00113127	0.0054632	0.038539	0.00731382	0	0.0135004	0	0.135584	0.00482006	0.00267629	0.0411168	0.0433024	0	0	0.00918167	0.0358853	0.0521893
df17	0.117603	0.271261	0.530384	0.210677	0.107373	0.218348	0.166373	0.144611	0.212953	0.134153	0.307366	0.170648	0.0950975	0.232702	0.140069	0.216745	0.20751	0.321715	0.204138	0.140235	0.268727	0.191352	0.134615	0.110919	0.163485	0.150515	0.0904293	0.101375	0.154356	0.122437	0.239104	0.132653	0.0988362	0.16141	0.0845445	0.139301	0.234616	0.119897	0.0809341	0.304598	0.1394	0.115062	0.159504	0.189322	0.2824	0.154174	0.24697	0.15084	0.259134
df18	0.758198	2.02957	1.07268	0.969701	0.942469	0.875949	1.13511	0.993024	0.966363	1.00478	1.05784	2.21691	0.987029	0.962899	1.05175	1.30477	1.06588	1.95088	1.58723	0.707099	0.691679	1.15222	1.03055	1.01067	1.08507	1.81947	1.30343	0.91209	1.42842	0.90355	1.02912	1.39476	0.936547	0.922417	1.01543	0.83504	1.6062	0.965375	1.25873	1.08626	1.22233	1.47792	0.969478	0.804573	0.907158	1.13262	0.97239	0.89745	0.780699
df19	0.178577	0.119747	0.30353	0.17503	0.164479	0.529433	0.129623	0.35087	0.288529	0.233004	0.12428	0.0746376	0.225874	0.304824	0.246119	0.213254	0.331481	0.105024	0.167083	0.276656	0.354712	0.24157	0.317157	0.184525	0.505503	0.167903	0.249347	0.248356	0.0936511	0.485366	0.658642	0.133853	0.457404	0.291649	0.383024	0.350668	0.167981	0.287036	0.190851	0.36278	0.234247	0.239114	0.261831	0.239539	0.172699	0.34247	0.317031	0.366523	0.379771
df20	1.52279	3.85697	2.08127	1.93823	1.8034	1.15713	2.52335	1.02023	1.89133	1.63732	2.35355	4.94956	1.36861	1.53843	2.0506	2.82724	2.14761	4.43152	3.15246	1.36584	1.27856	2.64024	1.8184	1.76845	1.46519	3.89575	2.31725	1.68338	2.79561	1.4677	1.42254	3.05547	1.40543	1.46993	1.40558	1.53888	3.38861	1.99403	2.48748	1.76065	2.2382	2.62619	1.44541	1.76691	1.9426	1.93338	1.38098	1.53734	1.41794
df21	0.072681	0	0.00418546	0.0192693	0.00648361	0.0429596	0	0.0613157	0.0838655	0.0271588	0.00411086	0	0.027984	0.0742756	0.0218291	0.000390248	0.0419716	0.0185573	0	0.0505667	0.107806	0.00551074	0.0259594	0.0291979	0.194063	0	0.0015146	0.0117085	0.0469536	0.0529627	0.192244	0.00201402	0.0227736	0.0358943	0.0174317	0.0743359	0.0038761	0.0375101	0	0.120914	0.0560816	0.0263559	0.00206428	0.0382182	0.00792708	0.0208683	0.0318252	0.0158774	0.0749106
df22	2.30481	4.11093	2.20636	1.95904	2.61639	1.63173	2.9258	2.12657	1.90053	2.70139	2.36546	4.48619	2.26059	2.43471	2.68272	3.02322	2.4561	4.06006	3.76881	1.91734	1.5103	2.74438	2.77147	2.60118	2.63603	4.25476	2.99034	2.20858	3.14534	2.50494	1.86231	3.48191	2.43818	2.20849	2.47166	2.11117	3.48159	2.6094	3.66971	2.04702	3.00881	3.26233	1.93555	2.02815	1.98786	2.63722	1.87226	2.20864	1.80309
df23	0.0347116	0.0289146	0.119795	0.0362172	0	0.0284344	0.0133561	0.0278597	0.117964	0.0336186	0.04729	0.00998127	0.000280973	0.00691577	0.00836242	0.0109012	0.025276	0.0363548	0	0.0367725	0.0530311	0	0.0180483	0.0315064	0.00618556	0	0	0.0172168	0.0241898	0.000755854	0.0381615	0	0.00597272	0.0215164	0	0.00934562	0.0177249	0.0214911	0.000332257	0.0826546	0	0	0.0284626	0.169596	0.0592313	0.0209235	0.0755178	0.0424779	0.100284
df24	0.668878	2.01189	0.825432	0.881292	0.697646	0.506777	0.990919	0.506795	1.01644	0.760584	1.00021	2.12258	0.625857	0.593636	0.815938	1.261	0.850456	1.99743	1.4897	0.495335	0.58997	1.02355	0.762149	0.85256	0.84814	1.72851	1.09829	0.732971	1.16215	0.64165	0.840329	1.20202	0.671809	0.68248	0.775507	0.574275	1.48456	0.823626	1.08073	0.839188	1.14037	1.03573	0.715688	0.701485	0.810234	0.864314	0.721844	0.578159	0.653814
df25	0.0345595	0.0130333	0.093731	0.0537096	0.00356337	0.0429824	0.00875104	0.00619975	0.0218262	0.0215487	0.0406469	0.0108789	0.0232315	0	0.00730879	0.0245556	0.0328998	0.00392776	0.00222972	0.0373604	0.161507	0.00332474	0.00491189	0.0334791	0.0877319	0.00244333	0	0.00144825	0.031592	0.0310217	0.0658752	0.00121735	0.0120656	0.0034335	0.02412	0.00504622	0.000644884	0.0120623	0.000598698	0.145698	0.0167422	0	0.00141731	0.103706	0.0608109	0.00448214	0.00621659	0.0433938	0.0312044
df26	0.782808	4.12245	2.0732	1.62316	1.28979	0.855231	2.06636	0.697443	2.11164	1.3516	2.64771	4.97303	1.06369	1.23271	1.66704	3.06357	1.42828	4.50445	3.37271	0.952092	0.923603	2.40578	1.22612	1.60546	1.1234	3.95019	2.10614	1.0431	2.36915	0.962278	1.26706	3.019	1.05842	0.938711	0.902037	0.658293	3.46741	1.70317	2.06746	1.69528	2.17591	2.37957	1.30828	1.29605	1.55532	1.99885	1.32274	1.11822	1.21705
df27	1.93	5.18833	2.24415	2.16166	2.33763	1.2519	3.0514	1.3284	2.2782	2.07543	2.5643	5.97594	1.78434	1.75563	2.31162	3.32111	2.33215	5.1706	4.17472	1.98009	1.36639	3.00992	2.11492	2.23625	1.6557	4.81966	2.85944	2.01314	3.3207	1.67596	1.41637	3.75501	1.68868	2.02299	1.63987	1.50676	4.28985	2.28939	3.39591	2.04913	2.92823	3.23197	1.8071	1.69823	2.0531	2.38683	1.59575	1.65201	1.73195
df28	0.101534	0.116162	0.0566973	0.0961823	0.0232011	0.222272	0.00341446	0.0197439	0.184853	0.00061474	0.259605	0.23788	0.00443937	0.0494359	0.00228227	0.0936421	0.11448	0.419858	0.00182683	0.0294054	0.284661	0.0408367	0.0468627	0.0331555	0.0239805	0.000280627	0.0694491	0.073541	0.00286429	0.0246322	0.265093	0.0186309	0.0546438	0.00877657	0.0452686	0.059477	0.314726	0.260161	0.00310744	0.243143	0.0391219	0.0775377	0.0932103	0.291715	0.186146	0.120049	0.0402468	0.0997796	0.322622
df29	0.0363795	0	0	0.0177267	0.00273869	0.0509745	0	0	0.0263632	0	0.0370697	0	0.00581142	0	0	0.00895593	0	0	0	0.0356797	0.0763777	0	0	0	0.0163494	0	0	0.0262709	0.00693038	0	0.168002	0	0	0.0278614	0	0.00638724	0	0.00427599	0	0.0587044	0	0	0	0.0820091	0.0195941	0	0.0891697	0.00555228	0
df30	0.0412574	0.00728701	0.100535	0.089807	0	0.0585102	0.0140494	0.00370861	0.104442	0.016126	0.00203694	0	0.00594691	0	0	0.00376225	0.0126489	0.00805003	0	0.0484513	0.0829386	0	0.0653759	0.03623	0.0661309	0	0.0163523	0.0158251	0	0.0300265	0.041756	0	0.0204188	0.011177	0.00153677	0.104935	0	0.00526217	0.0172451	0.0634421	0.0131281	0	0.0411885	0.131214	0.0530475	0	0.0905093	0	0.0452096
df31	1.69754	4.87077	2.74817	2.30387	2.59938	1.4713	3.21063	1.6792	2.12313	2.45166	3.19627	5.72323	2.2296	2.14412	2.76635	3.65966	2.48289	5.2289	4.28948	2.02783	1.53697	2.97706	2.2126	2.75901	2.23709	4.88451	3.05487	2.29222	3.45332	2.08259	1.6079	3.88332	2.16751	2.3691	2.15616	1.68586	4.28015	2.56189	3.76947	2.29723	3.23214	3.36396	2.15508	1.83453	2.40254	2.73407	2.05236	2.12938	1.73621
df32	2.21907	6.12919	2.37841	2.47593	2.86	2.08341	3.45122	1.89188	2.83341	2.48135	3.25265	7.39661	1.93018	2.52273	2.60166	4.40447	3.04613	6.67218	5.14104	2.09847	1.60271	3.82428	2.49962	2.65456	2.60152	5.74781	3.75873	2.28919	4.39725	2.2249	1.89882	4.41873	2.28665	2.51205	2.22437	1.83073	4.96705	2.84257	4.11244	2.64006	3.57054	4.12759	2.15197	1.99977	2.58523	3.51585	1.58664	2.14698	2.02085
df33	2.32104	4.7838	2.28972	1.89812	2.52281	1.52493	3.46117	1.86774	2.07507	3.15409	2.71817	5.81746	2.17555	2.62514	2.65275	3.62344	2.7234	4.89395	4.84545	1.78168	1.2236	3.22557	2.58516	3.1099	2.51621	5.3223	3.2139	2.34066	3.83773	2.10002	1.93592	3.92246	2.22305	2.26709	2.35965	2.03845	4.16208	2.86176	4.26484	2.16669	3.39854	3.47396	1.87043	1.72817	2.08485	2.68901	1.8539	1.84822	1.50528
df34	0.149047	0.0352268	0.0883262	0.11887	0.168856	0.13481	0.089281	0.0991076	0.0473488	0.0992446	0.134706	0.025016	0.115303	0.127742	0.116335	0.0440448	0.0579362	0.0514128	0.0492199	0.026537	0.160486	0.0433693	0.157114	0.0894901	0.069423	0.0253859	0.065829	0.107901	0.152849	0.0438976	0.154072	0.108215	0.0296139	0.115044	0.104869	0.142285	0.016772	0.055511	0.0710612	0.212806	0.102423	0.00499811	0.135403	0.225006	0.0473554	0.0795751	0.129072	0.100046	0.105322
df35	0.121316	0.107906	0.146718	0.143176	0.104692	0.165148	0.0397145	0.250616	0.149403	0.0131276	0.12533	0.096614	0.0474923	0.0209225	0.00737765	0.0780278	0.00430484	0.0285966	0.0723291	0.142463	0.168344	0.0685691	0.0201393	0.0902626	0.139413	0.00258147	0.105026	0.031422	0.00782512	0.0125922	0.178769	0.0940756	0.0338157	0.122398	0.103335	0.12387	0.350073	0.121106	0.0641251	0.191354	0.0530177	0.0672376	0.21574	0.178083	0.106161	0.121086	0.0579982	0.0563616	0.112992
df36	1.31794	4.15638	2.05581	1.73749	1.8326	1.35366	2.23652	1.40774	1.92502	1.60639	2.55979	4.92021	1.37915	1.49525	1.84505	2.73182	2.09742	4.36698	3.28928	1.49436	1.53906	2.59749	1.5911	1.82689	1.52199	3.72839	2.40866	1.59612	2.6115	1.24775	1.42649	2.9145	1.52409	1.6276	1.63909	1.1795	3.64529	1.90136	2.634	2.05218	2.26354	2.6195	1.69622	1.47134	1.92328	2.20064	1.36985	1.56572	1.50034
df37	0.273529	0.112748	0.12468	0.222396	0.182477	0.386313	0.144505	0.236184	0.206865	0.131051	0.121503	0.0974738	0.122654	0.162319	0.0744317	0.0766311	0.109918	0.160836	0.0843728	0.357458	0.417341	0.155782	0.127833	0.144493	0.220487	0.0710943	0.191147	0.045179	0.207773	0.074335	0.199916	0.112619	0.105883	0.252723	0.0975663	0.168083	0.176998	0.0968139	0.179979	0.255763	0.155165	0.189213	0.210964	0.284346	0.308269	0.104079	0.159418	0.154507	0.278043
df38	0.189571	0.116933	0.313501	0.150266	0.258381	0.145471	0.349728	0.278872	0.165468	0.361265	0.232736	0.168079	0.212945	0.231757	0.207831	0.22421	0.316601	0.0993086	0.2407	0.24465	0.35196	0.243583	0.16915	0.272941	0.146004	0.150216	0.0960396	0.271449	0.24054	0.142689	0.330001	0.189664	0.159045	0.26837	0.143406	0.328053	0.122579	0.208063	0.173258	0.200241	0.122591	0.177186	0.216057	0.393804	0.235425	0.251646	0.380058	0.22841	0.180806
df39	0.234805	0.135274	0.102688	0.232561	0.198595	0.365142	0.133621	0.215579	0.402826	0.109418	0.434151	0.180832	0.114502	0.146156	0.177565	0.202675	0.204858	0.179561	0.203302	0.181818	0.39832	0.244219	0.240056	0.178992	0.19108	0.171842	0.231586	0.0825966	0.150312	0.120109	0.117909	0.242407	0.201827	0.245728	0.160026	0.0602248	0.396143	0.200885	0.156621	0.314276	0.13234	0.190598	0.306832	0.351177	0.167373	0.285776	0.176341	0.172494	0.401617
df40	0.0441674	0.00253744	0.0046444	0.045163	0.0092733	0.0547332	0	0	0.109739	0.00561867	0.0102211	0	0.00601712	0.00654122	0	0	0.0106943	0.0288047	0	0.0919967	0.0858746	0	0.0265393	0.0375573	0.0382902	0.00074436	0.0377473	0.00727279	0.012989	0.0040907	0.0707047	0	0.00947792	0.0181424	0.00301749	0	0.024761	0.0317687	0.000171546	0.117325	0	0.000281247	0.00601546	0.132393	0.0308429	0.000374949	0.0183168	0.00658002	0.0541135
df41	0.0592577	0.136365	0.228862	0.175912	0.0875768	0.221034	0.0585615	0.0777225	0.119646	0.11181	0.0359055	0.0641323	0.0449045	0.150087	0.143632	0.0528137	0.176103	0.12466	0.0333621	0.161405	0.365136	0.0436191	0.0900041	0.0842281	0.134916	0.0357123	0.141177	0.0937967	0.111726	0.138239	0.418413	0.0734301	0.153366	0.0799688	0.168068	0.160684	0.0825522	0.0568506	0.072569	0.175271	0.0635083	0.0809329	0.117244	0.154664	0.135461	0.0848324	0.235278	0.129061	0.264717
df42	0.613167	0.194426	0.388459	0.39301	0.348664	0.272196	0.354307	0.48473	0.430233	0.50428	0.223662	0.118183	0.495186	0.428264	0.354492	0.156384	0.336611	0.160394	0.167268	0.503723	0.342584	0.275243	0.459996	0.483106	0.482237	0.213441	0.336829	0.366234	0.22398	0.530713	0.456571	0.18631	0.370169	0.30394	0.421025	0.630569	0.225313	0.446085	0.338506	0.385777	0.369214	0.286447	0.368574	0.594324	0.353829	0.201397	0.635774	0.438777	0.459223
df43	1.73443	7.18519	3.16168	3.06473	2.79358	1.83047	3.44073	1.63135	3.11826	2.47039	4.19718	8.57018	2.0073	2.43329	2.76993	4.97262	3.24759	7.82755	5.0792	2.26803	1.95283	4.20205	2.21288	2.65166	2.10171	6.16153	3.7735	2.31072	3.9975	1.89111	1.91727	4.66543	2.14224	2.32378	2.19988	1.66016	6.18998	2.95113	3.90802	3.10124	3.63622	4.37372	2.37354	2.32494	3.05023	3.35946	1.74629	2.11495	2.49293
df44	0.971644	5.24078	1.81422	2.01275	1.75606	1.17734	2.168	0.778467	2.38674	1.38759	2.89464	6.13829	1.12499	1.3977	1.65359	3.33559	1.99894	5.76964	3.45505	1.15487	1.29056	2.67622	1.54196	1.79654	1.26919	4.31915	2.54505	1.35703	2.91233	1.18142	1.11518	3.20795	1.28496	1.34326	1.22668	0.848831	3.91464	1.78228	2.2931	2.2181	2.09126	2.65884	1.41028	1.48891	2.07491	2.2161	0.987313	1.24464	2.03663
df45	0.110767	0.443646	0.0764038	0.219357	0.0780015	0.381063	0.0180755	0.0556789	0.423086	0.00694366	0.389963	0.273032	0.0252835	0.0447112	0.0919175	0.166728	0.224586	0.606007	0.1767	0.20386	0.374896	0.127621	0.0158743	0.026548	0.0154867	0.064053	0.0711816	0.126513	0.0907095	0.0110096	0.140126	0.15645	0.0472324	0.130615	0.0689077	0.0455396	0.396291	0.25506	0.0353766	0.342382	0.112216	0.117924	0.187184	0.379904	0.26489	0.1133	0.131378	0.114987	0.355171
df46	1.17257	3.37312	1.75127	1.64165	1.67451	1.31573	1.81506	1.41412	1.78736	1.40209	2.24998	3.88668	1.34219	1.54763	1.61307	2.53835	1.86072	3.43222	2.41069	1.37238	1.2832	2.35588	1.43333	1.63942	1.61876	3.28903	2.03833	1.44883	2.22551	1.3227	1.4605	2.3301	1.46429	1.57198	1.65211	1.31344	3.09965	2.0232	2.03212	1.72216	1.87239	2.54282	1.557	1.39977	1.80647	1.84747	1.11088	1.54318	1.46023
df47	1.50258	7.83412	2.41987	2.76884	2.38949	1.73134	3.00667	1.57016	3.41767	1.85982	4.25179	9.01032	1.59517	1.84474	2.05922	4.9487	2.89787	8.717	4.74666	1.51526	1.61581	4.17905	2.04228	2.38309	1.72255	6.18318	3.95967	2.10761	3.82525	1.48367	1.90128	4.34376	1.95765	2.0409	2.08763	1.46096	6.25795	2.66887	3.32371	3.175	3.00331	3.98175	2.16591	1.85564	2.96885	3.39314	1.3075	1.70722	2.54259
df48	0.91505	1.86602	1.03269	1.20087	1.09478	0.848213	1.28174	0.714489	1.11279	1.0864	1.28686	2.06783	0.924235	1.01089	0.967899	1.43807	1.10328	1.78546	1.63294	0.910103	0.804825	1.33143	0.998956	1.17826	0.972332	1.83044	1.20576	1.0703	1.41245	0.818245	0.84858	1.42425	0.967491	0.896926	0.94475	0.861801	1.57659	1.10855	1.34257	1.03152	1.23441	1.30737	0.940408	0.895809	1.08051	1.08745	0.905097	0.918027	0.852093
df49	0.0441482	0.000749792	0.0111592	0.0517139	0.00186066	0.0587999	0	0	0.124801	0	0.013895	0.00143583	0.00232282	0.0104998	0.00102461	0.0146109	0.0526714	0.00545138	0	0.00687644	0.13007	0	0.0053605	0.0174451	0.0193778	0	0.016682	0.0197963	0	0.01526	0.0659945	0	0.0121673	0	0.02455	0.00236117	0.00997459	0.0534345	0	0.0434911	0.0391572	0	0.0110614	0.204245	0.0186295	0.00528745	0.011173	0.00515363	0.0161278
df50	0.0400325	0.0598977	0.0589441	0.13166	0.0116328	0.0580925	0.000391866	0.07589	0.0747689	0.0330604	0.0769445	0	0.0501453	0.11419	0.0806682	0.0392709	0.0262505	0.0357352	0.000953604	0.00894541	0.0465693	0.0266703	0.147622	0.00236308	0.100051	0	0.0229936	0.0651254	0.0581108	0.0943704	0.179124	0.0022213	0.0950353	0.0324598	0.041426	0.106038	0.0037267	0.0507716	0.00967191	0.147048	0.0582139	0.00711823	0.0506762	0.154783	0.029157	0.00775453	0.106477	0.0332155	0.212268
df51	0.0987523	0.0211908	0.0445268	0.121707	0.0765417	0.224992	0.033541	0.139795	0.0993403	0.0660793	0.0326666	0.0124442	0.0606262	0.103421	0.0921163	0.0245912	0.029474	0.0211816	0	0.0890525	0.229918	0.0177602	0.0334794	0.0517124	0.0906567	0.02378	0.0492761	0.0105906	0.0863507	0.0556489	0.257669	0.00525044	0.050951	0.10928	0.0655008	0.147329	0.0421422	0.0611326	0.00316242	0.158911	0.143505	0.109072	0.107786	0.107015	0.0709971	0.100322	0.0833736	0.0430528	0.149928
df52	0.0975981	0.100317	0.176601	0.189912	0.19062	0.257925	0.110246	0.268999	0.174063	0.156512	0.0758281	0.0877406	0.300618	0.144594	0.148691	0.0543659	0.209741	0.0713467	0.0643202	0.13555	0.172732	0.0856006	0.31523	0.228484	0.279907	0.152942	0.151844	0.14386	0.158636	0.21259	0.325139	0.112152	0.241915	0.19342	0.287344	0.295624	0.11117	0.164668	0.142736	0.239001	0.0738251	0.166287	0.167769	0.251276	0.114217	0.177024	0.283273	0.208254	0.182642
df53	2.19934	7.24034	3.33937	2.84445	3.16283	1.55803	4.18394	1.73263	3.15574	3.0962	4.30632	8.5708	2.2318	2.73009	3.35412	5.12783	3.4751	7.60782	6.81212	1.97512	1.91641	4.4013	2.83669	3.2166	2.36335	7.26183	4.01331	2.44878	5.06635	2.05524	1.77841	5.64714	2.29567	2.55927	2.1254	1.40389	5.75848	3.07636	4.99282	3.10849	4.16728	4.35144	2.39034	2.42148	3.01228	3.66512	2.20219	2.29409	2.20933
df54	1.29016	4.16641	2.3543	1.85181	1.40899	1.17123	2.20222	1.41323	1.91986	1.36317	2.71223	4.90534	1.12859	1.24756	1.72281	2.87668	1.81159	4.29451	3.44855	1.13258	1.35034	2.46241	1.48922	1.74051	1.40094	3.50139	2.44865	1.55575	2.80554	0.941013	1.17768	3.07253	1.39293	1.59257	1.36664	1.06012	3.89499	1.92833	2.53526	2.02594	2.0639	2.51178	1.54114	1.69738	1.65622	2.04264	1.26226	1.71613	1.50249
df55	0.00828488	0.0136182	0.0850112	0.085102	0.00720861	0.0415226	0.010019	0.0318143	0.103693	0	0.0737585	0	0.0325294	0.0050601	0.010807	0.0339488	0.0489753	0.0485164	0.00421656	0.0549364	0.0600054	0.000134131	0	0	0.010612	0	0.0156203	0.00530942	0.0193299	0	0.0688508	0	0.00554624	0.0136075	0	0.00405345	0.0190927	0.00116736	0	0.0602434	0.031773	0.00440993	0.0183047	0.102991	0.0706837	0.0390476	0.0288596	0.000654471	0.119919
df56	1.45613	3.99026	2.15848	1.73472	1.92941	1.02039	2.48061	1.40758	1.74083	2.11435	2.37551	4.7021	1.58879	1.7896	2.23904	2.81086	2.02172	4.18199	3.52274	1.38071	1.14257	2.48946	1.69667	2.09542	1.9551	3.89232	2.43643	1.65957	2.73692	1.45734	1.38371	3.13462	1.83527	1.79047	1.76204	1.31155	3.61641	2.00063	3.01081	1.81994	2.48749	2.85191	1.54068	1.52765	1.80443	2.08899	1.50975	1.5211	1.26784
df57	1.61099	4.8036	2.08106	2.24858	2.06076	1.74784	2.45124	1.3285	2.52653	2.0005	3.06182	5.19399	1.57065	1.82095	2.07842	3.23161	2.45102	5.52504	3.90699	1.86037	1.5831	2.85719	2.04522	2.11414	1.60239	4.24703	2.73206	1.73805	2.85521	1.48119	1.26128	3.35364	1.94149	1.92707	1.95021	1.24285	3.74369	2.12659	3.03373	2.31443	2.71218	2.78283	1.95795	1.83447	2.344	2.55508	1.57643	1.68146	2.12245
df58	0.105961	0.0190245	0.0333791	0.144923	0.00121422	0.0850619	0.0102057	0.0820533	0.0566628	0.0197149	0.139347	0	0.0264269	0.0444684	0.0282367	0.00247261	0.0609136	0.0251638	0.00653368	0.00875256	0.106875	0.0679095	0.0460607	0.0370169	0.0124024	0.00120442	0.00691733	0.100185	0.00625498	0.0721279	0.118883	0.0190966	0.0207425	0.0448025	0.0486249	0.047513	0.0233426	0.067783	0.00317583	0.122502	0.0414346	0.0389762	0.110167	0.236949	0.0355792	0.0957906	0.0872097	0.032643	0.111361
df59	0.0617005	0.00706561	0.0294114	0.0255142	0.00174938	0.0548838	0	0.0304468	0.0559919	0	0.000290014	0.00694629	0.0230211	0.0235607	0	0.00790238	0.0177489	0.00737334	0.0236313	0.0605796	0.19009	0.0239798	0.0375423	0.0280753	0.0666015	0	0.0192553	0.00151744	0	0	0.0602243	0.0187481	0.0183657	0.0132426	0.0150659	0.00757019	0.0422055	0.0110974	0.00109	0.124086	0.0502269	0.00132673	0.0262403	0.11069	0.153111	0.00712523	0.0797281	0.00330729	0.0210426
df60	2.32905	5.93262	3.04743	2.6433	2.86029	1.85272	3.73928	1.78273	2.8364	2.96419	3.77915	7.49706	2.35682	2.44667	3.17883	4.44029	3.25829	6.33214	5.50095	2.43585	1.75119	3.81048	2.66446	3.10313	2.26456	5.69846	3.73766	2.34677	4.52545	2.25629	1.79122	5.01678	2.29818	2.24187	2.14636	1.64577	5.31628	2.72005	4.36253	2.79765	3.83731	4.2294	2.12502	2.5446	2.7057	3.30145	2.03478	2.21025	2.38152
df61	1.47944	3.54888	1.73197	1.60519	1.53537	1.111	2.25671	1.16796	1.61823	1.6319	2.03781	4.05199	1.22554	1.4446	1.73826	2.50957	1.74231	3.66914	3.08198	1.1243	1.00659	2.16907	1.53303	1.68016	1.42944	3.51555	2.15054	1.53789	2.3315	1.26144	1.17556	2.62629	1.34178	1.50409	1.45326	1.15372	2.93267	1.80259	2.37231	1.61431	2.09563	2.26631	1.27207	1.4173	1.58273	1.87401	1.27292	1.36647	1.08139
df62	0.176616	0.169438	0.260831	0.234383	0.13081	0.240951	0.164192	0.148523	0.209673	0.137581	0.291688	0.163469	0.0896023	0.163312	0.211328	0.367683	0.172437	0.26976	0.213207	0.112562	0.16361	0.340932	0.142954	0.246902	0.134555	0.226619	0.109889	0.222245	0.317855	0.186947	0.22232	0.269336	0.12648	0.244354	0.208163	0.200532	0.19391	0.269941	0.116006	0.300017	0.1658	0.150011	0.0865903	0.283899	0.263072	0.160245	0.173133	0.270152	0.252357
df63	1.17808	0.978098	1.08048	0.89664	1.35576	1.30435	1.25402	1.56619	0.711481	1.21397	0.840075	1.10381	1.2655	1.36764	1.17037	1.08877	1.20748	0.900643	1.11537	1.12897	1.06939	1.31915	1.31014	1.15946	1.72166	1.51951	1.24576	1.33723	1.32298	1.55588	1.37923	1.07306	1.38389	1.35087	1.52024	1.52447	1.06096	1.3558	1.19835	1.09078	1.17906	1.50253	1.31987	1.12307	0.974752	1.26012	0.87682	1.42822	1.05717
df64	1.90496	4.43702	2.15324	1.68699	2.32392	1.59369	2.86721	1.90208	1.87377	2.15162	2.57102	4.7596	1.84914	2.08781	2.35592	3.03362	2.2583	4.31647	3.92202	1.60504	1.28089	2.7171	2.0744	2.42974	1.98147	4.19828	2.74159	2.24966	3.24036	1.68283	1.64568	3.15966	1.84676	2.14876	2.08669	1.63191	3.32247	2.28821	3.09313	2.02893	2.88478	2.8883	1.94205	1.69037	1.99055	2.62151	1.56332	2.0602	1.34207
df65	2.3325	6.67036	4.12494	2.98296	3.29183	1.57906	3.68981	1.77714	3.04945	3.18548	4.28977	8.35596	2.46381	2.56069	3.7094	5.10046	3.25639	7.24578	6.54623	2.5297	1.92199	4.11136	2.81186	3.1141	2.45321	6.95333	3.79451	2.45253	4.90439	1.90326	1.68342	5.68709	2.33685	2.58506	2.04166	1.64554	5.72926	2.7058	4.71931	2.85429	4.28675	4.38035	2.3339	2.50049	3.02986	3.45473	2.73067	2.34039	2.36556
df66	0.0568036	0.00576093	0.0212369	0.0863728	0.0338929	0.0501521	0	0.00788233	0.0473636	0.0123722	0.0415898	0	0.0256456	0.00363325	0	0	0	0.0182361	0	0.0789059	0.201544	0	0.0156223	0.00831807	0.0920756	0	0.019551	0.0699967	0.0310501	0.00840161	0.0676231	0.00504297	0.0246297	0.0333792	0.00539085	0.00838013	0.022853	0.0151609	0.00541166	0.18928	0.0290058	0.0158203	0.00537286	0.176028	0.122145	0.0264991	0.146342	0	0.0379709
df67	1.65182	6.08803	2.61096	2.78733	2.46114	1.47281	3.23208	1.33433	2.84549	2.18049	3.56775	7.27624	1.59933	2.03325	2.2981	4.13618	2.7598	6.46622	4.76345	1.6389	1.71119	3.77277	2.23199	2.31211	1.70297	5.6896	3.16022	1.96714	3.94669	1.52572	1.66017	4.34295	1.73004	1.89245	1.6351	1.44465	4.9092	2.51242	3.41989	2.52864	3.00651	3.39169	2.0693	2.03621	2.72913	2.68709	1.67474	1.87792	2.0171
df68	0.056045	0	0.0421633	0.0484098	0.0158302	0.0374163	0.0112568	0.00107165	0.114448	0.00568031	0.040267	0	0.00640535	0.0120062	0.0427331	0.0113867	0.00803067	0.0268897	0	0.0140611	0.128946	0.00583322	0.0284633	0.0201541	0.00695553	0	0.00120172	0.0325281	0	0.0394421	0.0630133	0	0.0525477	0.00198976	0.0191453	0.0787757	0.0138838	0.116459	0.0051947	0.101061	0.0200802	0.00626916	0.061978	0.125247	0.0696783	0.0325304	0.0526036	0.0269852	0.0672845
df69	1.83924	7.47467	2.83049	2.94943	2.92142	1.57047	3.94482	1.44172	3.02994	2.483	4.1138	8.80932	1.78061	2.29496	2.83612	4.83558	3.13311	7.71716	6.01056	2.10706	1.76043	4.24845	2.2019	2.7152	1.95234	6.8246	3.96896	2.40142	4.5429	1.57446	1.56713	4.94828	1.98317	2.26284	2.14341	1.35835	6.66135	2.91599	4.53692	2.64872	3.61744	4.36755	2.37401	2.27716	2.83965	3.59767	1.79095	2.07568	2.13048
df70	0.0683434	0.173456	0.116213	0.184534	0.0180715	0.111824	0.0433432	0.0139607	0.314646	0.00644691	0.0886036	0.0503129	0.0357032	0.0294553	0.0347729	0.173012	0.0426003	0.196154	0.0710796	0.146898	0.254215	0.129292	0.0811084	0.0144467	0.0806208	0.0541187	0.0470712	0.018764	0.0062683	0.0686297	0.194313	0.0871535	0.0478494	0.0489018	0.0423273	0.0508575	0.0707371	0.0458666	0.00981649	0.196304	0.062344	0.0197213	0.157785	0.194289	0.172511	0.0639795	0.136199	0.0435043	0.180104
df71	0	0.0396752	0.0181396	0.0499233	0	0.0182505	0	0.00219079	0.207022	0.0152457	0	0.0387668	0.0237409	0	0.00143833	0.000629832	0.00877567	0.0270913	0	0.0310296	0.0577515	0.0490485	0.0244927	0.0225738	0.00853643	0.0159072	0.0183839	0.015572	0.00421266	0.0176629	0.034149	0.00258677	0.016383	0	0.0405771	0.0201765	0.0334918	0.0325159	0	0.086094	0.00817995	0.0097604	0.0316158	0.0908868	0.0502149	0.0123273	0.0281324	0.0165715	0.180531
df72	1.56941	6.57328	3.19574	2.69216	2.59159	1.47658	3.11762	1.37466	2.88717	2.14067	4.05378	8.04711	1.84881	1.97438	2.62356	4.67546	2.96491	6.8132	4.86823	1.91231	1.6489	3.84303	2.21157	2.5359	1.92977	5.75457	3.50634	1.9922	4.00035	1.61802	1.69307	4.4345	2.01014	2.05393	1.77698	1.34791	5.89954	2.65844	3.68509	2.87778	3.34788	3.90822	2.30165	1.92502	2.64449	2.85782	1.84003	1.75093	2.28772
df73	0.107118	0.032372	0.000329716	0.0509982	0.00459642	0.0757806	0	0.00043383	0.0728649	0.0103398	0.168843	0	0	0.0360079	0.0272438	0.0307347	0.0354648	0	0	0.0290921	0.0361384	0	0.0106765	0.00514397	0.0285013	0	0.0148071	0.0145057	0	0.0101888	0.0930365	0	0.0112506	0.0157002	0.0411331	0.0535768	0.0517659	0.0472813	0	0.028013	0.0298031	0	0.02848	0.268319	0.0352205	0.0137368	0.0660638	0.0133702	0.103509
df74	0.220346	0.0916972	0.139281	0.0994918	0.0333115	0.198567	0.217102	0.201005	0.164305	0.137451	0.122155	0.032803	0.121376	0.169764	0.113505	0.119938	0.0896891	0.0534294	0.054899	0.261689	0.24968	0.106038	0.188417	0.116735	0.220894	0.0363203	0.0655871	0.147557	0.141682	0.167749	0.157867	0.0896853	0.119288	0.22007	0.170318	0.190675	0.0859843	0.118511	0.138002	0.151214	0.100377	0.102103	0.094436	0.245992	0.081508	0.082774	0.088917	0.202355	0.0768012
df75	1.94883	4.94633	2.58825	2.09163	2.44456	1.61032	3.37783	1.39454	2.22425	2.6054	3.4283	5.64631	2.03486	2.30711	2.41497	3.84706	2.75438	5.41777	4.47732	1.66166	1.32954	3.16735	2.32094	2.67943	2.06544	5.12226	2.86864	2.09486	3.79517	1.97465	1.66633	4.02851	1.94747	2.1591	2.12171	1.98135	4.11876	2.68294	3.43886	2.11617	2.96746	3.139	1.7383	2.02207	2.2425	2.70528	1.55806	2.23615	1.69956
df76	0.585436	2.44259	0.736484	0.975175	0.869664	0.518622	0.83846	0.542498	1.3772	0.747052	1.71595	2.64004	0.397028	0.919306	0.894265	1.58902	1.23233	2.49243	1.55029	0.482376	0.783126	1.26211	0.562515	0.850544	0.43942	1.80079	1.32736	0.623613	1.35807	0.455913	0.746163	1.41599	0.48066	0.561977	0.520924	0.359329	2.08609	0.994388	1.00421	1.12296	0.907591	1.16714	0.721107	1.00623	1.15661	0.91209	0.687466	0.679516	1.05301
df77	1.5312	7.75951	3.135	2.71229	2.51483	1.65058	3.51133	1.48163	3.33282	2.31488	4.59388	9.12658	1.80951	2.31179	2.64087	5.32765	3.32224	8.54342	5.9329	1.63865	1.8983	4.8198	2.31839	2.70618	1.99873	6.84328	3.9645	2.23525	4.72561	1.74105	1.85896	5.18573	1.95578	2.25144	1.93738	1.51917	6.10177	3.13264	3.94595	3.19242	3.59759	4.20919	2.29217	1.85404	3.08879	3.61836	1.6469	2.19422	2.29549
df78	2.69029	4.43971	2.68588	2.23283	3.07827	1.34416	3.93788	1.91248	2.01495	3.40888	3.14526	5.12934	2.30042	2.71944	3.33724	3.84593	2.767	4.36754	5.55737	2.10803	1.48463	3.17779	3.03014	3.16824	2.97293	5.65358	3.17566	2.51647	4.30859	2.3264	1.68805	4.48749	2.4554	2.92012	2.50996	1.99064	3.73095	2.62703	4.82181	1.92848	3.73551	3.47201	2.15669	2.28551	2.24825	2.84953	2.25119	2.33053	1.66067
df79	1.29576	3.56057	1.8944	1.60662	1.81402	0.971831	2.25329	1.04714	1.6079	1.7443	2.25373	4.34003	1.40944	1.45785	1.78477	2.59912	1.9398	3.74141	3.17163	1.39646	1.17972	2.4337	1.60795	1.76778	1.42217	3.5623	2.08826	1.51309	2.52911	1.24231	1.17238	2.8776	1.37559	1.44485	1.37027	1.17182	3.1363	1.73788	2.65115	1.67167	2.30349	2.47784	1.33539	1.44843	1.64288	1.88284	1.27368	1.33398	1.1986
df80	2.27879	4.48774	2.42293	2.12275	2.57161	1.55444	3.39713	1.63039	2.09513	2.59567	2.88941	5.22681	2.08188	2.29004	2.71549	3.60486	2.70504	4.65875	4.66775	1.90191	1.42146	3.08914	2.6297	2.65346	2.20047	4.7868	3.10933	2.27588	3.58458	2.0913	1.63538	3.77608	2.14449	2.33341	2.2862	1.90391	3.81551	2.7196	3.81808	2.04355	3.10254	3.22026	1.9101	1.90313	2.29911	2.59577	1.83992	2.14894	1.73044
df81	0.637815	2.03937	0.944455	0.928139	0.849626	0.598669	1.09919	0.538918	0.90284	0.734567	1.16144	2.35829	0.63852	0.667837	0.908947	1.32658	0.859497	2.05013	1.59958	0.70453	0.636146	1.16905	0.706038	0.906004	0.787072	1.93127	1.10396	0.729371	1.29284	0.602276	0.699801	1.36952	0.690105	0.794655	0.751033	0.537436	1.66523	0.827103	1.20139	0.936791	1.09171	1.28119	0.66888	0.643902	0.933482	0.950667	0.692037	0.634283	0.728951
df82	1.31907	4.11075	2.01059	1.7354	1.84233	1.01571	2.47448	1.38052	1.91286	1.7055	2.5566	4.98001	1.51521	1.54408	1.85774	2.97652	2.11753	4.33424	3.45757	1.3352	1.18026	2.57276	1.6665	1.92716	1.70014	4.05063	2.50329	1.56639	2.86449	1.43017	1.32384	3.0466	1.4895	1.66217	1.47317	1.30498	3.51762	1.84739	2.6898	1.85471	2.37219	2.762	1.61034	1.47394	1.75575	2.23342	1.26632	1.3997	1.34424
df83	1.297	1.56859	1.55197	1.10615	1.47142	1.02648	1.50652	1.22881	1.12153	1.59287	1.11267	2.15924	1.34799	1.2803	1.6073	1.70359	1.40316	1.6733	2.35567	1.23315	0.74721	1.54041	1.43159	1.32403	1.42673	2.36542	1.40309	1.32342	1.99032	1.40302	0.915338	1.9456	1.28708	1.25979	1.01125	1.11189	1.57544	1.16172	1.90729	1.06569	1.91927	1.74489	1.06373	1.06163	0.99579	1.42876	1.37503	1.0802	1.00021
df84	0.48807	0.24775	0.584279	0.488961	0.672832	0.600844	0.367607	0.791462	0.406132	0.477079	0.217107	0.270454	0.801917	0.628889	0.583368	0.244758	0.536604	0.244049	0.228816	0.544286	0.520394	0.510782	0.584223	0.591484	0.883779	0.308702	0.393559	0.623199	0.38981	0.701909	0.727298	0.263371	0.681013	0.679006	0.8444	0.811131	0.424949	0.607123	0.42452	0.634073	0.381159	0.615768	0.594298	0.308996	0.476266	0.496306	0.61656	0.632419	0.574636
df85	1.47971	3.99365	1.74339	1.84466	1.88104	1.12134	2.28326	1.12513	1.96574	1.78476	2.30881	4.57099	1.4014	1.62139	1.90429	2.6881	1.93275	4.21577	3.2551	1.40623	1.22296	2.41373	1.66573	1.81069	1.53586	3.71978	2.42103	1.58087	2.52602	1.46494	1.28802	2.76119	1.48695	1.59892	1.57606	1.43465	3.34293	1.8377	2.73372	1.67616	2.2145	2.5974	1.44388	1.4807	1.86201	2.02964	1.41185	1.33573	1.64892
df86	0.0039341	0.0161767	0.110493	0.066748	0.0122331	0.0732692	0.00553563	0.0184082	0.0200396	0	0.0415077	0.00604827	7.91717e-06	0.0169441	0.00268072	0.0231083	0.0203485	0.0158988	0.00106764	0.0169258	0.071012	0.0106344	0.00527511	0.00409183	0.0228628	0	0.017835	0.0114201	0	0.0180728	0.0995664	0	0.00342218	0.0174721	0.00124677	0.0252502	0.0258914	0	0	0.0717941	0.0421735	0.0179483	0.0298998	0.0621042	0.0497122	0.00221921	0.0131345	0.0238541	0.0718243
df87	0.0242417	0.00396768	0.00385257	0.0749291	0.00138278	0.0442287	0.000613358	0	0.0529476	0	0.0227932	0	0	0.0350209	0.00195384	0	0.00191559	0	0.000334938	0.00107908	0.0617256	0	0.0240432	0.0274082	0.00652218	0.00290234	0.0245744	0.0220334	0.00240823	0.00717454	0.0786126	0	0.022958	0.00263986	0	0.0177264	0.0113931	0.0182178	0.00126425	0.0974347	0.000813053	0.00322294	0.00267718	0.107108	0.0167089	0	0.00707439	0.0232326	0.0312312
df88	1.13528	5.53878	2.25769	2.00197	1.74695	1.16955	2.27112	1.12082	2.53374	1.7335	2.93901	6.14419	1.23149	1.59942	1.82425	3.34984	2.15735	5.96768	3.40547	1.4423	1.37949	2.6256	1.67202	1.83478	1.33443	3.93159	2.6541	1.60239	2.92484	1.36206	1.34762	3.16587	1.37826	1.53528	1.31198	1.29759	4.13129	2.15544	2.42134	2.50999	2.32806	2.62867	1.77201	1.6112	2.11468	2.28736	1.19374	1.41194	1.91419
df89	1.69591	6.69254	3.11688	2.64957	2.86429	1.50665	3.3074	1.6802	2.88762	2.32414	3.44086	8.00775	1.91102	1.87026	2.82294	4.4509	3.04573	7.2824	5.02528	2.56953	2.14521	3.85155	2.18782	2.46904	2.10181	5.74898	3.5403	2.07993	3.93445	1.85259	1.74334	4.61859	2.20496	2.3004	2.01008	1.45952	5.90565	2.71941	3.82977	2.73752	3.71807	4.35752	2.17777	2.15652	2.80739	2.98039	1.87765	1.99595	2.11968
df90	0.609537	0.283078	0.413979	0.430541	0.493965	0.553793	0.324185	0.49412	0.377156	0.639333	0.334123	0.267432	0.423034	0.635646	0.292734	0.253714	0.386407	0.267858	0.286897	0.22186	0.476192	0.513382	0.499098	0.49051	0.647284	0.314071	0.277363	0.646024	0.391435	0.79442	0.459094	0.397391	0.624364	0.492263	0.615502	0.687344	0.340731	0.378651	0.282266	0.483478	0.298862	0.426197	0.409662	0.564013	0.300861	0.48989	0.417512	0.575166	0.497269
df91	0.176166	0.0824724	0.0631194	0.110269	0.12603	0.241704	0.114644	0.0593941	0.186357	0.0274577	0.106114	0.00777558	0.0605195	0.135803	0.111983	0.0796958	0.111095	0.00432367	0.0338649	0.074733	0.250163	0.103335	0.135457	0.0660654	0.0524617	0.0111101	0.104105	0.119384	0.0780832	0.0963551	0.0831535	0.0558963	0.120461	0.0573568	0.0662812	0.181936	0.0339335	0.0917607	0.0220898	0.16016	0.106583	0.0194633	0.189088	0.281877	0.189652	0.0784275	0.135463	0.0493097	0.149402
df92	0.381066	0.322798	0.282074	0.385221	0.271892	0.379305	0.480967	0.394191	0.551064	0.286913	0.527855	0.347617	0.218609	0.424491	0.381798	0.428527	0.315253	0.373154	0.421174	0.494969	0.405669	0.391033	0.311463	0.431019	0.321795	0.271275	0.251794	0.373088	0.308421	0.262282	0.51505	0.580296	0.226275	0.330842	0.242994	0.316457	0.552328	0.505135	0.365934	0.397246	0.391643	0.239827	0.250288	0.582451	0.396854	0.37374	0.347178	0.333527	0.463769
df93	0.918825	1.9527	1.04856	0.911793	1.06022	1.00968	1.25062	0.959612	0.937882	1.20283	1.30339	2.20244	0.946167	1.32505	1.09842	1.52545	1.24114	1.84196	1.64514	0.87682	0.906957	1.3688	1.01347	1.11865	1.32248	2.02746	1.33171	1.08603	1.42053	1.08016	1.30314	1.4471	1.09115	1.10049	1.19994	1.09212	1.76439	1.30456	1.47555	1.09298	1.31076	1.57692	1.01235	1.03494	0.985064	1.29914	0.945294	1.1371	0.860343
df94	1.59006	4.42983	2.10506	1.77624	1.90942	1.21936	2.66482	1.6722	2.03212	2.02009	2.43409	4.88799	1.71549	1.57157	2.13712	3.10607	2.15475	4.35086	3.77002	1.70267	1.08491	2.54162	1.86654	2.0736	2.01017	4.19382	2.60938	1.70271	2.93137	1.52098	1.48695	3.25111	1.63643	1.81964	1.68276	1.67384	3.50586	2.0968	3.03559	1.97301	2.52143	2.87949	1.75318	1.55492	1.82709	2.33231	1.58605	1.58455	1.34508
df95	0.0582641	0.0020685	0.0487292	0.0718936	0.0476218	0.0873853	0	0.00978553	0.131849	0	0.0276345	0	0	0	0	0	0.0150031	0	0	0.0637653	0.166075	0	0.000764059	0.0280139	0.0714084	0	0	0.0308352	0.00220275	0	0.0200625	0	0.0132922	0	0	0.00383045	0	0	0	0.0146146	0.0233093	0	0.0208911	0.0651668	0.0633661	0.00626776	0.0290778	0.00594239	0
df96	1.89873	6.95244	2.90702	2.79622	3.11889	1.34644	3.7345	1.71283	2.98795	2.6259	4.2722	8.37302	1.90337	2.26337	3.05967	4.76347	3.32211	7.82675	5.94004	1.94841	1.91869	3.94845	2.18983	2.58914	2.15846	6.63909	3.9427	2.27846	4.49551	1.74455	1.73974	5.23064	1.88461	2.27496	2.26262	1.38623	6.02639	2.85154	4.33388	3.08742	3.65169	4.35078	2.21642	2.28666	3.05002	3.28869	1.88857	2.01978	2.43913
df97	0.0550395	0.200253	0.106504	0.0953683	0.0503411	0.151095	0.0407323	0.0873439	0.0967888	0.0330361	0.14513	0.0757772	0.100634	0.039809	0.0434811	0.133902	0.0406316	0.103697	0.061037	0.158053	0.167989	0.0670423	0.035369	0.090722	0.112185	0.0707843	0.140211	0.0565615	0.0490066	0.0334937	0.182083	0.0520345	0.0462142	0.132532	0.0968511	0.0683039	0.228806	0.162214	0.183857	0.17424	0.110863	0.115107	0.132133	0.125068	0.0836663	0.108301	0.0973061	0.0173573	0.12564
df98	0.0293808	0.00417613	0.00382425	0.0435009	0.00886227	0.0402276	0.00568833	0.0158016	0.12384	0.0117192	0.0557904	0	0	0	0.00355958	0.00999089	0.015531	0	0	0.00151777	0.0434483	0	0.0296304	0.0364299	0.0980424	0	0	0.0176847	0.00128732	0.00855042	0.0438741	0.0150057	0.0159944	0	0.0115298	0.0914492	0.00707923	0.00103306	0	0.0942979	0.00588345	0	0.00982047	0.102543	0.0245683	0.00066444	0.0413404	0.00747857	0.0457717
df99	1.7403	5.83303	2.29249	2.19501	2.62523	1.10688	3.43241	1.47728	2.27189	2.37932	3.51427	7.33796	1.78388	2.26086	2.49995	3.96844	2.7483	6.10233	5.51621	1.60404	1.27901	3.53015	2.16308	2.64577	2.07569	5.87914	3.40689	1.93907	4.17302	1.53658	1.41278	4.70023	1.71117	2.01159	1.64787	1.17336	4.9096	2.52261	3.97539	2.41489	3.29665	3.50885	2.05537	1.90692	2.30747	2.96686	1.84091	1.72685	1.76147
df100	1.87234	4.45243	2.13499	1.80625	2.46768	1.73551	2.70231	1.98808	1.92961	2.04402	2.51955	5.08213	1.92032	1.92188	2.16962	3.1158	2.23245	4.35541	3.24155	2.08869	1.39292	3.02221	2.04865	2.21825	2.10494	4.30675	2.90516	2.0662	2.77067	2.03526	1.59998	3.17527	2.31983	2.29527	2.23514	1.92397	4.29997	2.67982	3.29839	2.2397	2.65692	3.51241	2.2743	1.75311	1.94401	2.71616	1.5425	1.95254	1.83777
df101	0.0203792	0	0.0276901	0.00643515	0.0131414	0.01013	0	0.0242438	0.0759091	0.0181745	0.00526371	0	0.0424616	0.00728797	0.000788427	0	0.018095	0.00584362	0	0.0831714	0.119585	0	0.00641967	0.00646756	0.0066774	0	0.0302514	0.0157999	0	0.00350014	0.0402931	0	0	0.00776552	0.0185681	0.000792116	0	0.0186683	0	0.0586233	0.00475523	0.0155281	0.00746491	0.165881	0.0584848	0	0.068784	0.00151077	0.0374833
df102	0.0404595	0.00170504	0.0263334	0.0267074	0.0135064	0.0381128	0	0.0142303	0.0347705	0.00447741	0	0	0.00440144	0.00784239	0.00010957	0.000760299	0.00216069	0	0	0.0248117	0.106727	0.00553252	0	0.00094273	0.0214782	0	0	0.00688958	0	0.00769905	0.0657257	0	0.00477975	0.019611	0.032918	0.0236261	0.00348299	0.000943329	0	0.0468344	0	0	0.047131	0.071875	0.0918159	0	0.0671111	0.00204732	0.0489291
df103	2.27457	3.60445	2.33493	2.003	2.70902	1.62041	3.26848	2.05084	1.6909	2.73599	2.24092	4.38609	2.47793	2.27264	3.13085	3.0181	2.38889	3.58673	3.82563	2.19689	1.47561	2.56816	2.62638	2.74766	2.74717	4.1283	2.78886	2.47914	3.22892	2.51335	1.97131	3.48065	2.49634	2.45309	2.32667	2.16186	3.39016	2.51898	3.7763	1.95528	3.09102	3.24891	1.99389	2.01224	1.7297	2.47394	2.25902	2.08818	1.42519
df104	0.0262332	0.0140558	0.0736946	0.125044	0.0153162	0.0781022	0.00494279	0.0431106	0.0483657	0.017913	0.00818953	0.0204863	0.0191828	0.00889916	0.00183597	0.00301196	0.0075014	0	0	0.075846	0.0470024	0.00179254	0.0601678	0.00276549	0.0210431	0	0	0.0201781	0.00727801	0.00321071	0.0584815	0	0.0090698	0.011795	0.0114608	0.0372707	0.0211206	0.0318884	0	0.149781	0.0606041	0.010211	0.0420633	0.0434209	0.00745248	0.00507118	0.0088921	0.0650895	0.0367832
df105	0.993722	2.48198	1.29335	1.26251	1.18336	0.778098	1.35924	1.06113	1.22355	1.02546	1.34981	2.9398	0.919609	0.884726	1.14777	1.52326	1.15492	2.56065	1.93806	0.957287	0.947907	1.50073	1.16828	1.18125	0.988985	2.15282	1.64311	1.05766	1.74033	0.88527	0.792436	1.89209	0.887715	1.09371	0.884353	0.836201	2.06809	1.21674	1.55641	1.28068	1.37009	1.55846	1.02294	1.04219	1.1163	1.17925	0.753249	0.915229	0.887695
df106	0.148797	0	0.0230721	0.0407119	0	0.0277485	0.00215376	0.018849	0.189646	0	0.235886	0	0	0.00472627	0	0.0175458	0.0325279	0.000414695	0	0.00520552	0.100737	0.0102576	0	0.00444679	0.00339485	0.00575549	0.00781119	0.0144408	0.0136261	0	0.0175143	0	0.0109745	0.00439342	0.00783355	0.11091	0.0434547	0.0685246	0.00813649	0.0629385	0.0271654	0	0.00320356	0.270341	0.0768749	0.0105039	0.0352013	0.0130255	0.0351908
df107	1.79235	4.83064	2.26389	2.02156	2.43781	1.56118	2.93022	2.15473	2.29528	2.32342	2.62386	5.75172	1.91577	1.87047	2.43513	3.16515	2.40224	5.34202	4.05981	1.99151	1.38559	2.94667	2.41215	2.36442	2.32895	4.93024	3.18692	1.86544	3.50917	1.90614	1.36178	3.77938	2.07592	2.11366	2.13755	1.74334	4.26217	2.55578	3.61702	2.2664	2.85054	3.47748	2.02509	1.8238	1.99597	2.75299	1.86315	1.8034	1.75889
df108	0.102086	0.267833	0.179039	0.341963	0.111504	0.336672	0.0836381	0.272441	0.275507	0.125488	0.28894	0.214348	0.17144	0.0957833	0.134973	0.177595	0.245903	0.33615	0.0898467	0.266869	0.295648	0.184995	0.200413	0.11913	0.18228	0.198174	0.263375	0.167657	0.170865	0.190928	0.360492	0.0411379	0.26329	0.118031	0.22576	0.411076	0.133394	0.239382	0.0943549	0.239113	0.0621391	0.200292	0.337447	0.454967	0.285508	0.2879	0.217635	0.190927	0.55049
df109	1.87305	4.49599	1.93252	1.89741	1.94498	1.37434	2.5224	1.49348	2.41318	1.78404	2.45605	4.31942	1.35817	1.55913	2.05668	2.8376	1.94996	4.47836	3.4384	1.54225	1.47472	2.31591	1.95747	2.11309	1.83191	3.89029	2.75507	1.82715	2.47007	1.47128	1.36665	2.75969	1.77159	1.95869	1.85197	1.49396	3.56431	2.10026	2.68742	1.87111	2.31521	2.55564	1.79589	1.68798	1.93474	2.02502	1.57225	1.62804	1.58952
df110	1.99378	7.97874	3.7364	3.17345	2.74524	1.61718	3.65454	1.75639	3.51865	2.84066	4.55224	9.37238	2.16092	2.56608	3.13044	5.56696	3.24553	8.76591	6.19256	2.20579	1.92109	4.63476	2.60347	2.86103	2.21545	6.95784	4.17331	2.5355	5.04088	2.00663	2.08016	5.26277	2.2828	2.36581	2.14047	1.74239	6.3723	3.06009	4.33749	3.37339	4.11224	4.36114	2.55408	2.38818	3.43077	3.66853	2.00062	2.05187	2.71965
df111	0.140925	0.00257718	0.111516	0.0864829	0.0565437	0.15461	0.0954124	0.224652	0.178577	0.193472	0.0231661	0.0603791	0.112221	0.0744898	0.0874242	0.0183385	0.0690145	0.00683209	0.0190813	0.110725	0.0960809	0.0735568	0.0637863	0.0255824	0.093139	0.0534318	0.0643183	0.0478138	0.0201532	0.0477696	0.133259	0.105854	0.0286403	0.0609805	0.049157	0.19507	0.0516091	0.0837062	0.0318136	0.143864	0.104891	0.0466385	0.0639597	0.183729	0.13631	0.0822365	0.156346	0.0821869	0.223887
df112	0	0.00417713	0.0690367	0.00849665	0.00122603	0.00599206	0	0	0.103106	0	0.00849708	0	0	0	0	0	0	0.0127582	0	0.0216465	0.190338	0	0.0191497	0.0095571	0.00513414	0	0	0	0	0.0163438	0.028863	0	0.000124289	0.0127655	0	0	0.00106177	0.0105826	0	0.107489	0	0	0	0.0995501	0.0633861	0	0.0655852	0	0.085356
df113	0.0975426	0.0675107	0.0581448	0.279841	0.0754108	0.185128	0.0291054	0.116551	0.174218	0.181483	0.0707511	0.0220669	0.113479	0.101965	0.097791	0.0346489	0.125204	0.101133	0.0403345	0.249948	0.241945	0.0732175	0.0843148	0.120198	0.0756479	0.0140194	0.0851451	0.136475	0.0505508	0.103211	0.13152	0.0271513	0.102862	0.104429	0.091857	0.133615	0.0991967	0.0774546	0.0207146	0.207391	0.0142821	0.0763568	0.0929954	0.200959	0.197909	0.0551115	0.0923631	0.0710976	0.195657
df114	2.01145	5.60252	2.72047	2.41848	2.95095	1.70958	2.96936	1.73902	2.71299	2.39485	3.23409	6.31112	1.94567	2.16061	2.49727	3.98606	2.86362	5.85609	4.5099	2.03216	1.80519	3.19826	2.19406	2.47284	2.09091	5.29417	3.30101	2.23452	3.55998	1.7861	1.62366	4.02499	2.14302	2.26377	2.2252	1.73715	4.93279	2.63897	4.01114	2.48982	3.14218	3.91594	2.12951	1.95819	2.70139	2.84417	1.78757	1.83786	1.80725
df115	0.606429	0.22922	0.481398	0.661475	0.582616	0.721093	0.353421	0.637013	0.382817	0.494641	0.328402	0.113022	0.540107	0.645856	0.441522	0.382695	0.39294	0.205091	0.431537	0.342762	0.553139	0.332033	0.518979	0.457901	0.730668	0.388047	0.467901	0.647403	0.529228	0.587569	0.720719	0.383151	0.425494	0.621536	0.60832	0.72886	0.20667	0.431867	0.313345	0.461244	0.354574	0.411199	0.44344	0.64081	0.319773	0.378346	0.525277	0.620258	0.555877
df116	1.14829	2.43016	1.46472	1.25583	1.25885	1.05482	1.74663	0.92589	1.63025	1.4503	1.65925	2.73696	1.26187	1.19461	1.63615	1.94713	1.48344	2.27375	2.40794	1.20258	1.03194	1.54959	1.25566	1.48889	1.23006	2.58398	1.53802	1.33788	1.89608	1.03464	1.16312	1.99462	1.15139	1.1933	1.17859	1.05267	2.02611	1.44986	2.00326	1.2279	1.80381	1.74772	1.12409	1.1925	1.36935	1.47359	1.2022	1.21019	0.900525
df117	0.493493	0.351031	0.202539	0.314665	0.312355	0.891982	0.304104	0.46825	0.411602	0.386057	0.317746	0.3563	0.38213	0.609135	0.417835	0.285965	0.511976	0.297765	0.248896	0.419637	0.478472	0.305459	0.398569	0.181391	0.462721	0.294664	0.375988	0.258272	0.499408	0.587676	0.527743	0.216835	0.305102	0.495547	0.489945	0.440492	0.324684	0.306422	0.353515	0.343015	0.495918	0.286062	0.568995	0.619056	0.460343	0.544049	0.330789	0.401436	0.562937
df118	0.129107	0.0536731	0.0183689	0.114688	0.0338896	0.186761	0.0445944	0.00817624	0.117252	0.0199159	0.0435573	0.00629502	0.0154037	0.0254847	0.0338069	0.0384235	0.0331255	0.00606481	0.00454258	0.120179	0.207275	0.0167155	0.0657004	0.0512869	0.0890484	0.0131033	0.0181776	0.0278616	0.0306437	0.0379313	0.0591033	0	0.0733694	0.0118875	0.0742315	0.0928075	0.00849915	0.0903402	0.012397	0.0687739	0.0746509	0.0273655	0.0755978	0.1047	0.074495	0.00369073	0.102333	0.0130331	0.0507155
df119	0.0350428	0.0130313	0.00016592	0.033135	0	0.0277268	0	0.00972829	0.0525932	0	0.083596	0.000904599	0.000118249	0.0137289	0	0.00425875	0.0155637	0.0276811	0	0.0209434	0.033784	0.0561841	0.0068389	0.0220877	0.0303458	0	0.0226041	0.00530824	0.0407996	0.0185971	0.0627061	0	0.00346238	0.011586	0.00104851	0.0349986	0.0402761	0.0388963	0	0.13887	0.0228569	0.0044894	0.0542388	0.118351	0.0614564	0.0374075	0.00459145	0.0204563	0.209254
df120	1.94153	5.074	2.63939	2.26774	2.57366	1.71945	3.22212	1.48779	2.39878	2.47715	3.40152	6.03748	2.10509	2.18285	2.65319	4.04481	3.05675	5.39913	4.76035	2.12847	1.78405	3.41074	2.26228	2.61451	2.02222	5.44031	3.12101	2.11791	3.69815	1.86788	1.48995	4.15997	1.98512	2.12155	2.10648	1.61082	4.41219	2.51925	3.61157	2.31592	3.22006	3.65322	2.17092	1.96835	2.438	2.99152	1.6247	1.90323	1.91218
df121	2.42471	5.44512	2.42841	2.32598	2.94901	1.68473	3.32221	1.99798	2.27955	2.45107	3.54715	6.35706	1.93634	2.4564	2.80639	3.81902	2.99674	5.53502	4.82426	1.87507	1.54971	3.66116	2.41565	2.72611	2.25936	5.74855	3.44986	2.10443	4.09987	1.94065	1.37294	4.41665	2.25838	2.4631	2.35959	1.66589	4.58436	2.6436	4.07728	2.27767	3.0535	3.87193	2.21077	2.1256	2.36279	3.04551	1.72101	2.26123	1.67302
df122	1.35636	7.66434	2.47893	2.59944	2.33294	1.45594	2.85188	0.934541	3.28152	1.94775	4.22191	9.06482	1.38294	1.92149	2.0314	5.1241	3.14416	8.39289	4.98776	1.39866	1.60125	4.30152	1.78234	2.31387	1.60279	6.56154	3.54403	1.67378	4.24608	1.46185	1.57867	4.56037	1.45617	1.7586	1.71942	1.03117	6.19402	3.07347	3.65936	3.02444	3.04605	3.93202	2.11446	1.65879	2.97426	3.24187	1.18705	1.38022	2.45813
df123	0.0541144	0	0.0199757	0.027278	0.0184019	0.0436538	0.0113728	0.0202103	0.070679	0.0150715	0.0866574	0.00765179	0.00186528	0.022408	0.0160617	0.00359653	0.0428269	0.000169253	0	0.00965099	0.124085	0.00925882	0.0118655	0.0162359	0.0287039	0	0.0120235	0.0363297	0.0123429	0.00532637	0.062017	0.00806004	0.0177247	0.00214325	0.00240211	0.0209693	0	0.00836216	0.003588	0.112259	0.0590654	0	0.0426694	0.0800235	0.0587477	0.0152456	0.0682137	0.00142937	0.0363066
df124	2.11294	5.41352	2.79759	2.20146	2.85931	1.50088	3.07271	1.94186	2.14239	2.62352	2.99375	6.83736	2.12234	2.20328	2.98732	4.01652	2.57909	5.26432	4.99339	2.2111	1.36375	3.36247	2.36871	2.69996	2.47535	5.66929	3.49057	2.275	3.85463	2.00501	1.39359	4.55286	2.12091	2.44289	2.2854	1.80813	5.19474	2.47401	4.18589	2.30028	3.62862	4.30354	2.16559	2.08093	2.16075	2.93212	2.04868	1.97229	1.38974
df125	1.7018	4.31844	2.62261	2.05179	2.28314	1.35709	2.96308	1.43662	2.04681	2.54312	2.65374	5.0734	2.00428	2.12459	2.52728	3.44594	2.37188	4.50938	4.06154	1.5611	1.3313	2.75797	2.2515	2.43965	1.9445	4.42587	2.67293	2.1853	3.35989	1.86023	1.44506	3.63345	1.94531	1.91431	1.78374	1.61734	3.51832	2.14499	3.08452	1.94579	2.94626	2.73824	1.86848	1.61313	1.90138	2.39402	1.87302	1.74279	1.41501
df126	0.17701	0.00244361	0.179261	0.0840883	0.0115636	0.150463	0.146513	0.112829	0.196627	0.175546	0.0635692	0.0662818	0.1569	0.131407	0.0770351	0.00358506	0.222943	0.0483993	0.00968319	0.126421	0.235028	0.0548224	0.0559246	0.071792	0.0544539	0.00382507	0.0357043	0.176727	0.0893162	0.0458766	0.275279	0.0934907	0.11523	0.055739	0.184786	0.278793	0.0558296	0.138611	0.0426926	0.119735	0.071367	0.0368677	0.152802	0.307803	0.237525	0.102969	0.191077	0.107122	0.146083
df127	1.64411	7.16584	3.77967	2.96377	2.91124	1.63126	3.59188	1.41449	2.98171	2.38774	4.33126	8.90047	1.79206	2.28552	3.01557	5.20121	2.97337	8.1855	6.06863	1.88739	1.85437	4.37404	2.27838	2.73037	2.12795	6.7436	3.94919	2.19367	4.68129	1.67053	1.55002	5.56684	1.90356	2.31728	1.9752	1.3172	6.39212	2.97233	4.34304	2.95347	3.61391	4.33324	2.27818	2.28095	2.74333	3.22051	1.68811	2.11752	2.24329
df128	0.0429375	0.111684	0.028582	0.130959	0.0221473	0.0696157	0.021816	0.252016	0.0838514	0.0262688	0.0183978	0.057383	0.0912971	0.0934995	0.0113597	0.0421632	0.0177849	0.0679452	0.01798	0.0524675	0.111362	0.030147	0.0991358	0.0149724	0.182314	0.0338528	0.107537	0.0589171	0.0279899	0.067128	0.341815	0.0330081	0.085135	0.0549989	0.0850266	0.130017	0.0950878	0.0356068	0.0340637	0.23144	0.060844	0.0720279	0.197767	0.13207	0.063369	0.144127	0.0410074	0.0795712	0.0408015
df129	0.0494797	0.0324432	0.0554436	0.126229	0.0293102	0.0568755	0.0164868	0.0763331	0.101625	0.0472209	0.102959	0.0626278	0.00406217	0.00799622	0.00951667	0.0749885	0.0201183	0.014612	0.0181172	0.102316	0.1755	0.0332985	0.0348284	0.0292013	0.0940427	0.0308404	0.00423475	0.0194615	0.0353605	0.0518389	0.0704968	0.0118281	0.115415	0.0525807	0.032739	0.0729714	0.0823192	0.0723045	0.0167408	0.15483	0.0880257	0.108698	0.0676309	0.220317	0.0650318	0.121702	0.0346173	0.0751005	0.133909
df130	1.5483	5.51843	2.57102	2.20593	2.32258	1.26375	3.1754	1.54794	2.28514	2.57163	2.9621	6.75486	1.99526	2.33758	2.48657	3.99335	2.69549	5.86192	5.03701	1.56613	1.28393	3.34581	2.26904	2.3836	2.13681	5.59018	3.0485	2.07723	3.95532	2.04389	1.53738	4.02794	1.82962	1.79647	1.8992	1.48864	4.61216	2.60707	3.37468	2.20691	3.21578	3.41758	1.82249	1.88062	2.1084	2.74402	1.64481	1.66352	1.61606
df131	0.111778	0.274904	0.0697463	0.210888	0.156765	0.278505	0.116457	0.110636	0.341367	0.0573289	0.0883177	0.206264	0.107358	0.100232	0.114067	0.226418	0.000954607	0.174165	0.0388625	0.243973	0.337862	0.126685	0.0693937	0.108463	0.0704452	0.0556814	0.200732	0.113438	0.0185908	0.0681384	0.201192	0.122537	0.139877	0.0819441	0.222173	0.102786	0.342943	0.247022	0.0974436	0.393782	0.179112	0.142308	0.269992	0.339447	0.302944	0.132432	0.101555	0.235012	0.33819
df132	2.1804	6.15794	2.76379	2.65967	3.30985	1.90832	3.57848	1.82529	2.92558	2.6079	3.97119	7.82161	1.95791	2.26348	2.98104	4.56365	3.40326	6.78196	5.82332	2.38662	2.04418	3.99451	2.45067	2.87318	2.45081	6.35899	3.75126	2.14214	4.37404	1.62407	1.65943	5.02857	2.18468	2.68099	2.21357	1.49766	5.59869	2.7818	4.6832	2.53005	3.76743	4.33951	2.21172	2.46257	2.99859	3.34968	2.06555	2.43342	2.23505
df133	0.0733417	0.345958	0.164459	0.157993	0.0399059	0.235919	0.0445249	0.0514028	0.301906	0.0195269	0.0838251	0.166792	0.0589997	0.028675	0.0548191	0.0400732	0.0386012	0.382138	0.0703928	0.113755	0.142263	0.0881213	0.10615	0.0858296	0.0836602	0.0268309	0.0951856	0.0814107	0.0406634	0.0510837	0.0796188	0.0478953	0.11447	0.0606324	0.0133766	0.0691472	0.0347316	0.0267863	0.0116532	0.296146	0.0427531	0.0304936	0.129193	0.213233	0.133468	0.121836	0.106106	0.0614251	0.187781
df134	1.72832	4.3444	2.53331	2.30633	2.2627	1.14717	3.40175	1.36672	2.03505	2.57588	2.90432	5.29073	2.09206	2.12481	2.56337	3.44172	2.41385	4.78453	4.32991	1.75698	1.60452	2.88681	1.99233	2.32486	1.7381	4.50887	2.83112	2.03272	3.42849	1.72718	1.53579	3.75304	1.63039	1.85683	1.77881	1.29741	4.06245	2.37541	3.44618	2.06105	3.08302	3.05144	1.82238	1.80764	2.10283	2.37858	1.71467	1.69611	1.55557
df135	0.0344041	0.00859698	0.0594488	0.0268318	0.00369132	0.135431	0	0.0581818	0.0793721	0.0156253	0.0288171	0.00203386	0.0124311	0.0406234	0.0657213	0.00516125	0.00807622	7.7914e-05	0.00196396	0.136172	0.0587575	0.0324257	0.0476478	0.0127528	0.0349793	0	0.0320752	0.0597846	0.0356654	0.00871297	0.138062	0.00121207	0.0204287	0.0425212	0.0435409	0.0123851	0.033926	0.0159343	0.0435022	0.0868047	0.0389851	0.0270276	0.0767176	0.150823	0.078885	0.0347088	0.0760222	0.0435484	0.0751516
df136	0.0551196	0.0118833	0.00600673	0.0254277	0	0.0583858	0	0.04263	0.103349	0	0.0262101	0.0124659	0.00191951	0.0263193	0.00919607	0.0755286	0.0613437	0.0355895	0	0.0214228	0.0932452	0.0288371	0	0.0539053	0.040953	0.019069	0.0195491	0.0262721	0.0112659	0	0.0377281	0	0.0293637	0.0038566	0.00307877	0.00502518	0.0199297	0.0102396	0.00574906	0.0438955	0.010115	0.00803482	0.0140079	0.187023	0.102419	0.0241387	0.0592179	0.00239099	0.0325649
df137	1.99098	4.60565	2.18232	2.15278	2.41104	1.36292	3.04708	1.43762	2.27531	2.50042	2.7177	5.06968	2.21157	2.15	2.66131	3.32852	2.56533	4.8165	4.41329	1.88393	1.28668	2.90576	2.52675	2.46198	1.95433	4.58953	2.91507	2.09036	3.34917	2.11768	1.27135	3.69096	2.08556	2.05181	2.06074	1.81346	3.60664	2.50876	3.46023	2.04096	2.84204	2.74433	2.00081	1.64739	2.03559	2.5917	1.86069	1.68171	1.64891
df138	1.70041	6.16455	2.94432	2.45906	2.61942	1.23834	3.31827	1.36305	2.73746	2.20444	4.21554	7.7158	1.70927	2.04361	2.6302	4.52117	2.79482	6.56066	5.59522	1.58214	1.4788	3.62502	2.06826	2.43201	1.82473	6.14237	3.33003	1.89076	4.18245	1.34861	1.34002	4.66924	1.80121	1.84726	1.80432	1.20274	5.32739	2.42605	3.71897	2.55751	2.91979	3.71775	2.11419	1.79585	2.26284	3.01779	1.81121	1.68776	1.90681
df139	0.663964	1.77273	0.420354	1.00796	0.745334	0.650366	0.929331	0.494	0.790892	0.655743	1.21986	1.79951	0.51837	0.629678	0.715982	1.23542	0.895825	1.62662	1.23693	0.563021	0.784764	0.994156	0.754768	0.659278	0.624078	1.3537	1.06128	0.593914	0.997261	0.591716	0.616347	1.34631	0.539214	0.842889	0.752148	0.503655	1.32543	0.843048	1.16087	0.95791	1.00302	0.971183	0.779753	0.876919	0.889702	0.844877	0.568962	0.741513	0.689061
df140	2.03748	7.34577	3.4089	3.05942	3.54624	1.77195	4.27232	1.72957	2.93593	2.60906	4.67038	8.84739	2.07397	2.48723	3.29287	5.04366	3.63695	7.34722	6.63205	2.37413	1.98991	4.69781	2.54718	3.10147	2.17204	7.50061	4.23828	2.4778	4.84122	1.73223	1.71652	5.63461	2.18952	2.67598	2.20612	1.50367	6.06665	2.96471	4.99129	2.95261	3.76901	4.58861	2.66441	2.51036	3.1126	3.71502	1.92157	2.47417	2.29553
df141	0.124191	0.0508417	0.113211	0.218927	0.0225132	0.0639583	0.0430019	0.0337453	0.172112	0.0406215	0.0470786	0.00866225	0.0616385	0.0404806	0.0763108	0.00792628	0.0200288	0.0175735	0.020108	0.0453858	0.0728265	0.0221742	0.122985	0.0546107	0.137229	0.00573257	0.108383	0.097683	0.00412838	0.0708605	0.21402	0.0140446	0.0637414	0.0289903	0.0933607	0.0983984	0.0544035	0.0583031	0.018037	0.106529	0.0644987	0.0110668	0.0580883	0.272343	0.100755	0.012862	0.0966722	0.0536651	0.0796721
df142	1.87241	8.77345	3.22942	3.07732	2.79601	1.87166	3.70518	1.63184	3.63213	2.26907	5.09582	10.3525	1.76321	2.25693	2.53776	5.455	3.3443	9.21461	6.02233	1.82956	2.18247	4.86151	2.41734	2.81742	2.12115	7.30906	4.64044	2.28598	4.64692	1.7919	1.85141	5.45859	2.12059	2.30971	2.41404	1.49949	7.62508	3.36573	4.59764	3.50786	3.52445	4.87406	2.50107	2.6275	3.27028	3.95573	1.49756	2.28928	2.58277
df143	0.00833341	0.0269306	0.0951454	0.0556824	0.0257994	0.106447	0	0.0662447	0.123286	0	0.0351233	0.0710787	0.0254839	0.000949208	0.00256442	0.0377474	0.0235155	0.124214	0	0.111412	0.145343	0.0393905	0.0276144	0.0627708	0.0257315	6.03814e-05	0.0657596	0.00488401	0.00019067	0.0478897	0.0616685	0.0285137	0.0312133	0.0321902	0.0143938	0.0375786	0.0141808	0.0905651	0.00100799	0.149216	0.028424	0.064279	0.0382255	0.0842421	0.0567126	0.0779482	0.0642308	0.0649761	0.21186
df144	0.0636351	0.020375	0.0205654	0.0468323	0.00792845	0.0102975	0.00751294	0.034086	0.0749714	0	0.118138	0	0	0.0210668	0.00875141	0.0482208	0.00251366	0.00119046	0.0014375	0.02188	0.0617633	0	0.00372282	0.0170291	0.0338925	0	0.0167903	0.0316131	0	0	0.0512343	0	0.00145389	0.0125435	0.00482551	0.00814352	0.0109165	0	0	0.126751	0	0.0213679	0.0665511	0.144665	0.0348135	0.00799502	0.053535	0	0.0944833
df145	0.20269	0.0173138	0.114461	0.0772447	0.0275027	0.122362	0.132619	0.205022	0.0391421	0.283769	0.0107383	0.00390777	0.191966	0.297458	0.121881	0.0326638	0.146671	0.0217313	0.0440754	0.0697633	0.133876	0.0888026	0.250752	0.133565	0.259466	0.0308044	0.0849983	0.25221	0.146001	0.267118	0.199692	0.0709744	0.188114	0.232862	0.169391	0.318327	0.0188976	0.18859	0.0449354	0.10168	0.235307	0.0413793	0.0957584	0.290973	0.0764578	0.0255768	0.184333	0.166674	0.0584598
df146	1.19079	2.14713	1.25704	1.20585	1.08806	0.875917	1.46385	1.32071	1.22271	1.24899	1.22226	2.31978	1.16237	1.11821	1.27134	1.4994	1.15325	2.08719	1.77176	0.929183	0.787683	1.2357	1.20321	1.26694	1.22804	1.92197	1.46872	1.20765	1.52125	1.07107	1.33321	1.54175	1.13745	1.0806	1.07531	1.05687	1.70069	1.07442	1.47467	1.04852	1.31944	1.46194	1.08951	1.04976	1.04275	1.2311	1.28706	0.981361	1.03047
df147	0.330605	0.358723	0.163157	0.210065	0.514728	0.362889	0.221732	0.286679	0.252712	0.23175	0.0919109	0.310976	0.233494	0.210564	0.337152	0.253122	0.195587	0.370775	0.35177	0.310762	0.321374	0.376058	0.32699	0.270579	0.351779	0.286025	0.326578	0.296028	0.27904	0.280076	0.289508	0.284103	0.273489	0.423876	0.381379	0.214707	0.290341	0.21786	0.391081	0.284243	0.373271	0.29531	0.296074	0.185639	0.211492	0.318015	0.315861	0.330929	0.232045
df148	1.60607	8.04325	3.44805	3.18562	3.02114	1.69541	4.05057	1.53781	3.4176	2.26916	4.24678	9.01871	1.77512	1.94025	2.80756	5.2955	3.01198	8.60388	6.17576	1.95278	1.87473	4.38165	2.323	2.90021	2.02539	6.85247	4.25711	2.38468	4.52536	1.65338	1.70286	5.26013	2.08416	2.50135	2.12835	1.48855	6.65332	2.96532	4.26819	3.27973	3.69793	4.39191	2.68113	2.29155	3.0831	3.67029	1.71944	2.08756	2.2806
df149	0.142078	0.0356294	0.0219668	0.160022	0.0369585	0.122819	0.0359681	0.0424128	0.208798	0.0525242	0.164077	0.0133675	0.00654415	0.0416217	0.0817437	0.0241251	0.0537976	0.0292851	0.0067041	0.0613984	0.199621	0.0275956	0.0601319	0.0753634	0.0997103	0.0107495	0.090444	0.0583191	0.0472632	0.0779236	0.0858712	0.0111789	0.0427146	0.0347822	0.0781617	0.0192164	0.0380795	0.0299672	0.00382001	0.18518	0.0791918	0.0216648	0.0371516	0.155631	0.128953	0.0416298	0.094976	0.0488899	0.0777377
df150	2.15176	3.31019	2.32005	1.77492	2.35469	1.69348	2.85995	1.99029	1.63679	2.75255	2.19199	3.89863	2.3046	2.32324	2.62102	2.8709	2.33662	3.09397	3.28622	1.91031	1.42659	2.38881	2.27648	2.38817	2.52249	3.90007	2.48263	2.35597	3.06304	2.27631	1.74902	3.18078	2.24794	2.25969	2.24921	2.24556	3.18235	2.50852	3.18401	1.74149	2.9254	3.09234	1.76997	2.01982	1.82034	2.41084	2.05127	1.80742	1.15454
df151	0.631792	2.26946	0.969821	1.09569	1.10195	0.696938	1.14853	0.626808	1.12965	0.814744	1.39227	2.75818	0.621305	0.832386	0.931651	1.486	1.16671	2.24398	1.91681	0.685387	0.623958	1.36134	0.825461	0.887061	0.780257	2.17448	1.3941	0.711435	1.46596	0.640796	0.715724	1.6028	0.732441	0.920402	0.773161	0.610296	2.00256	0.981494	1.42616	1.07127	1.14292	1.53273	0.863761	0.754646	0.943597	1.19357	0.63119	0.705835	0.905486
df152	0.393004	0.49298	0.917031	0.794415	0.239019	0.31793	0.210835	0.304435	0.678258	0.27065	1.10445	0.55287	0.257164	0.421211	0.288377	0.538297	0.484266	0.766263	0.239629	0.386136	0.647215	0.467969	0.234762	0.330724	0.1288	0.162472	0.331934	0.34162	0.249751	0.0870161	0.284115	0.305695	0.295274	0.205394	0.329988	0.499066	0.949345	0.482307	0.197214	0.349938	0.195213	0.544136	0.447189	0.636236	0.670598	0.459932	0.357422	0.300553	0.676284
df153	2.49077	4.82838	2.3047	2.30692	2.63802	1.77779	3.79729	2.30554	2.20401	3.15881	2.73568	4.99286	2.5227	2.53225	3.02922	3.798	2.5863	4.72743	4.55453	2.22637	1.33897	3.03653	3.10235	2.90137	2.95527	5.15738	3.67759	2.70455	3.75194	2.76626	2.2916	3.99856	2.52467	2.60639	2.88342	2.54851	3.79944	3.09735	4.07778	2.37881	4.07465	3.66231	2.33759	2.31007	2.26653	3.03358	2.30235	2.32296	1.59048
df154	0.140648	0.0177388	0.00345171	0.0256451	0.00609914	0.0729232	0.0141873	0.062456	0.0519017	0.0104254	0.0824117	0.00115054	0.0295998	0.0893347	0.00601449	0.0321318	0.0602951	0.016598	0	0.0250482	0.0516622	0.0307872	0.0610831	0.0122939	0.0642828	0.0140325	0.020995	0.0483327	0.0111434	0.0316472	0.0525739	0	0.0256495	0.0318506	0.0613114	0.11176	0.0420986	0.150382	0.0262729	0.0865359	0.0500248	0.0408473	0.0343783	0.202809	0.0936046	0.0395407	0.0772843	0.103368	0.126401
df155	0.0610577	0.0044195	0.0308994	0.031876	0.0121972	0.00816609	0	0.0390402	0.0962619	0	0.082565	0.0113513	0	0.0162683	0	0.0350838	0.0506223	0.0402725	0	0.023844	0.11485	0	0	0.00578637	0.00100934	0	0.000434437	0	0	0.00597856	0.0280593	0	0.00817295	0.0112465	0.0342635	0	0.0411192	0.0138209	0	0.0449548	0.00374574	0.0618153	0.0234131	0.224751	0.0897868	0.0335516	0.0271378	0.0238388	0.0672486
df156	2.10813	6.22151	3.05612	2.62544	2.60194	1.66281	3.58011	1.65069	2.83223	2.52221	3.67098	7.83664	2.22109	2.39794	2.68759	4.80724	3.19102	6.78582	5.49549	1.93922	1.7673	4.17106	2.60813	2.69378	2.1906	6.03889	3.58164	2.28953	4.4339	2.00651	1.8268	4.74314	2.09668	2.35215	2.23093	1.90806	5.3501	3.06681	4.17647	2.749	3.48716	4.03984	2.30216	2.11962	2.82131	3.24913	1.87213	2.02698	1.99463
df157	0.707953	1.11986	0.440964	0.443858	0.435775	0.368095	0.830346	0.32935	0.752075	0.719276	0.745576	1.15856	0.522384	0.470303	0.742186	0.580037	0.518778	1.33979	1.19671	0.39151	0.37084	0.577293	0.742343	0.750539	0.458432	0.876443	0.633924	0.517417	1.0259	0.461478	0.470877	1.00011	0.498003	0.611834	0.436944	0.397721	0.889297	0.471037	0.644013	0.719205	0.652471	0.452304	0.507141	0.681171	0.39197	0.572303	0.670221	0.590978	0.575894
df158	0.835609	0.529052	0.70938	0.67134	0.888629	0.631272	0.696953	1.11813	0.748497	0.702886	0.468074	0.565632	0.941948	0.677941	0.753701	0.539923	0.569261	0.5008	0.445299	0.849988	0.610136	0.599723	0.735613	0.671359	1.14057	0.635409	0.827106	0.802953	0.555801	0.884537	0.832864	0.52232	0.856254	0.754173	1.02232	0.958479	0.816442	0.777611	0.623991	0.606	0.718966	1.12457	0.95907	0.732569	0.572378	0.653324	0.850314	0.76632	0.590274
df159	1.26743	2.04089	1.28992	1.03564	1.297	0.789396	1.37895	0.851755	1.03565	1.25941	1.29354	2.46642	1.11306	1.16624	1.36171	1.46958	1.23056	2.15706	1.84313	1.14905	1.01681	1.37248	1.20941	1.20373	1.06736	2.05871	1.43306	1.12162	1.49877	1.01107	1.04833	1.86105	1.09325	1.08353	1.02718	1.15835	1.92642	1.16609	1.72034	0.990483	1.48936	1.54565	0.917528	0.977398	1.23643	1.09742	1.06603	1.12676	0.989251
df160	1.4024	5.27985	2.07909	2.39556	2.41662	1.34213	2.80951	1.23939	2.40512	2.01228	3.22139	6.71299	1.52405	1.5105	2.32743	3.66596	2.70125	6.20771	4.32329	1.91649	1.59579	3.06073	1.77849	2.2179	1.70839	5.28676	3.00633	1.63351	3.35465	1.52453	1.36925	3.765	1.70543	1.7399	1.6403	1.21982	4.61731	2.17937	3.36624	2.1617	2.81124	3.24879	1.87766	1.74574	2.56287	2.51085	1.52169	1.54178	2.05964
df161	2.23813	5.32341	2.87931	2.67257	2.81295	1.63125	3.83458	1.59945	2.88489	3.26805	3.39363	5.77869	2.17125	2.66258	3.32312	4.26012	2.9848	5.52889	5.43766	2.16727	1.477	3.36469	2.75353	2.86415	2.21486	5.38509	3.14084	2.38075	4.21961	1.96829	1.66997	4.56534	1.94886	2.28642	1.83716	1.65627	4.03296	2.59187	4.00903	2.53402	3.73555	3.04508	2.17262	1.955	2.75071	2.86347	2.3334	2.14474	2.27521
df162	1.55121	7.25389	2.87985	2.94204	3.3744	2.03548	3.5047	1.59437	3.55199	2.32347	4.56386	8.62265	1.69382	2.28951	2.90074	5.22119	3.59221	7.89535	5.61593	2.61605	2.23239	4.50311	2.10915	2.84551	2.28897	6.83376	3.93129	2.14358	4.44605	1.75076	1.65687	4.95726	2.20706	2.58065	2.39908	1.41789	6.18516	2.71086	4.58104	3.26627	4.25091	4.41966	2.44044	2.27835	3.39762	3.39382	1.62877	2.10748	2.64115
df163	0.146467	2.17066	0.415764	0.75074	0.418916	0.622986	0.360707	0.343089	1.00842	0.156636	1.22244	2.51838	0.147202	0.402638	0.412013	1.08056	0.659287	2.18622	0.762537	0.305699	0.68738	1.16222	0.471593	0.375637	0.366583	1.2878	1.0955	0.460392	0.601814	0.328887	0.519533	0.879037	0.54518	0.555434	0.513639	0.375161	1.83707	0.907216	0.497745	0.974724	0.46722	0.957512	0.789606	0.872332	0.783545	0.784039	0.242752	0.410481	1.0199
df164	1.60994	3.46422	1.85622	1.61937	1.95383	1.45031	2.44919	1.58415	1.62946	1.90902	2.13583	4.22371	1.6078	1.89687	2.05346	2.61985	2.08559	3.45275	3.04011	1.43689	1.18571	2.42733	1.75156	2.03934	1.76876	3.45309	2.35193	1.73965	2.66623	1.65432	1.38071	2.65734	1.65553	1.70788	1.77334	1.4744	2.93288	1.8928	2.60654	1.71325	2.39214	2.69499	1.60568	1.58157	1.94486	2.21423	1.5884	1.67799	1.16949
df165	0.0529503	0.105867	0.0264506	0.169485	0.0426206	0.120719	0.0133619	0.0519756	0.23948	0.0307536	0.100786	0.0562765	0.0353788	0.0915609	0.0365302	0.0605225	0.0712274	0.307412	0.0736756	0.155303	0.189764	0.0634539	0.026208	0.0665311	0.0358691	0.039886	0.0254942	0.050751	0.0371976	0.000896542	0.138679	0.0560539	0.0186179	0.0220151	0.0579385	0.0864166	0.0918121	0.0622951	0.0274875	0.25686	0.0415442	0.0638871	0.083331	0.105793	0.161709	0.0409075	0.13421	0.0497165	0.255167
df166	1.9412	5.75675	2.72967	2.25502	2.48111	1.53773	3.21179	1.4701	2.64516	2.48575	3.71047	7.1646	1.73604	2.12184	2.73417	4.27887	2.85509	6.58882	5.07305	1.97526	1.7656	3.74033	2.19356	2.59026	1.93438	5.52772	3.31053	1.9569	4.04835	1.58488	1.65223	4.36656	1.9741	2.1031	1.92908	1.34149	5.01706	2.69864	3.76267	2.36005	3.30873	3.72118	2.06654	2.25911	2.49377	2.94768	1.74302	2.12401	1.78652
df167	0.237755	0.164689	0.105869	0.285962	0.129965	0.38109	0.146897	0.204304	0.362832	0.0932324	0.20658	0.178985	0.232225	0.155775	0.0763809	0.245959	0.172142	0.154351	0.0570906	0.456961	0.628538	0.127921	0.161991	0.166988	0.168729	0.0860206	0.131103	0.257091	0.0807498	0.135542	0.155641	0.128822	0.174252	0.191835	0.219279	0.173087	0.203906	0.213335	0.0621772	0.297317	0.0571967	0.156012	0.249879	0.421011	0.485045	0.089361	0.109526	0.205725	0.428617
df168	1.52774	3.56025	2.00479	1.58539	1.7121	1.26336	2.21002	1.18995	1.63552	1.77651	2.2452	4.15095	1.44953	1.60531	1.87238	2.56673	1.90532	3.69258	3.02469	1.36121	1.24378	2.24537	1.54135	1.66981	1.54198	3.35338	2.08809	1.56858	2.44768	1.28827	1.30502	2.69124	1.42476	1.43552	1.39204	1.15605	2.92971	1.79765	2.43775	1.5239	2.19708	2.42709	1.41519	1.50283	1.68041	1.92633	1.30296	1.44152	1.20885
df169	0.0296988	0.0102932	0.0923501	0.0961779	0.0294544	0.0626314	0.0126032	0.0722527	0.0398001	0.0363223	0.0124036	0.0050031	0.033013	0.0269411	0.0373507	0.00855224	0.07002	0.00585205	0.000340427	0.0605633	0.0654004	0.0187819	0.0156187	0.0268621	0.0487041	0.000123306	0.000149323	0.0412402	0.0105422	0.0559615	0.0919035	0.00387941	0.0323077	0.047257	0.0390724	0.0380241	0.0401241	0.0502183	0.0175539	0.0893805	0.0171522	0.00439446	0.0792601	0.0895511	0.0874822	0.0402372	0.05351	0.0335303	0.088981
df170	1.98698	4.48344	2.08235	2.14329	2.18332	1.1659	2.73628	1.52345	2.00901	2.37968	2.65302	4.87036	1.90519	1.90447	2.4323	3.14107	2.31183	4.54882	4.13584	1.81078	1.24863	2.81954	2.26944	2.37422	1.8902	4.17989	2.73414	1.94679	3.19477	1.69749	1.56014	3.43583	1.98373	1.98293	1.73322	1.53098	3.34578	2.29778	3.51214	1.95707	3.03815	2.85723	1.76124	1.63759	1.96076	2.29313	1.83399	1.88313	1.58208
df171	1.49255	4.63165	1.9226	1.92993	2.0514	1.39326	2.45576	1.20818	2.19657	1.87079	2.51868	5.24522	1.56255	1.60214	2.00346	3.12022	2.02096	4.86159	3.82213	1.56438	1.1805	2.7422	1.98563	2.05874	1.7238	4.3597	2.74189	1.58756	2.92573	1.65771	1.40342	3.26129	1.65363	1.81354	1.66627	1.3189	3.56876	2.0171	2.97266	2.08407	2.48399	2.82953	1.67225	1.36404	1.91498	2.25741	1.32472	1.54499	1.65772
df172	1.79005	6.60513	2.35734	2.46687	2.62326	1.40899	3.29971	1.28771	2.76196	2.34043	3.92628	7.77543	1.78613	2.3633	2.57607	4.76196	3.05894	7.20518	5.2083	2.09924	1.60927	3.97162	2.30713	2.60624	2.09936	6.7464	3.48636	2.00267	4.01208	1.79965	1.795	4.67811	1.91858	2.21746	2.04685	1.39452	5.34827	3.13859	4.27076	2.7865	3.55997	3.94562	2.08913	2.1274	2.84926	3.19716	1.64114	2.02179	2.39844
df173	1.6721	5.66212	2.16429	2.32732	2.50754	1.74615	2.67819	1.35819	2.45366	2.0955	3.29821	6.3264	1.85957	2.1259	2.22511	3.77447	2.51278	5.57954	4.07816	1.74361	1.79288	3.69323	2.15465	2.31078	1.97523	5.15635	3.45273	2.05764	3.23754	1.92923	1.80415	3.69224	2.17215	2.20605	2.36852	1.5439	5.17576	2.98745	3.54907	2.49608	2.99838	3.59494	2.33182	1.69022	2.57367	2.98731	1.50661	2.13073	1.98243
df174	2.62198	4.25855	2.98939	2.14391	2.88531	1.30885	3.61256	1.77329	1.88686	3.21639	2.62554	5.10709	2.41013	2.52462	3.4658	3.38777	2.61725	4.15129	4.85722	2.43628	1.40041	2.96162	2.5833	2.93695	2.29542	4.90519	2.74317	2.40227	3.6845	2.19258	1.5387	4.262	2.16167	2.36039	2.22324	1.87205	3.53725	2.42098	4.25646	1.93639	4.05936	3.57055	1.88271	2.07066	2.04773	2.4679	2.3986	2.25618	1.37997
df175	0.170122	0.0426704	0.181776	0.260106	0.130814	0.272361	0.101602	0.147646	0.191037	0.102488	0.0684167	0.0337266	0.0894012	0.118888	0.0993743	0.0518804	0.134564	0.0274675	0.0364303	0.150336	0.210979	0.133046	0.145035	0.146976	0.147015	0.0329815	0.101362	0.13635	0.11477	0.118464	0.229678	0.0542718	0.114732	0.172681	0.186035	0.203821	0.110079	0.0980758	0.0390075	0.12451	0.0848149	0.0753904	0.151674	0.256312	0.118162	0.0357601	0.199451	0.287323	0.21977
df176	0.0895243	0.0276743	0.0139597	0.0771679	0.0776452	0.0813869	0.0263641	0.01718	0.114559	0.0484069	0.167667	0.0223243	0.0287507	0.0752596	0.0217787	0.0436415	0.059831	0.00244165	0.0163209	0.0323696	0.17329	0.0107683	0.0251488	0.0241615	0.0866484	0	0.034974	0.0596559	0	0.0430852	0.150882	0.0153413	0.0111636	0.0187076	0.0389971	0.0253761	0.014105	0.0250431	0.0127428	0.0778469	0.0463186	0.014786	0.0716349	0.275445	0.1022	0.0328135	0.111349	0.0175009	0.0502996
df177	1.4794	7.54165	3.3283	2.81438	2.8806	1.6323	3.49078	1.48826	3.27812	2.33443	4.68816	9.25466	1.7822	2.22735	2.757	5.21012	3.29172	8.14127	5.84452	1.93912	1.798	4.5168	2.22659	2.86152	1.97437	6.91428	4.01693	2.12339	4.57472	1.55305	1.67449	5.27788	2.00063	2.43877	2.06134	1.25728	6.2999	2.8236	4.19228	3.18597	3.33687	4.28543	2.42255	2.14137	3.12633	3.70473	1.86888	2.13542	2.50007
df178	0.113822	0.121147	0.280622	0.21892	0.237623	0.130174	0.0686183	0.381202	0.282442	0.22031	0.0366482	0.0510223	0.227713	0.180707	0.267594	0.0792064	0.0682565	0.0723554	0.151621	0.154992	0.176878	0.0783403	0.337096	0.204063	0.457741	0.148919	0.20821	0.109915	0.191895	0.31455	0.350193	0.137732	0.274968	0.21851	0.200564	0.196163	0.0438814	0.122043	0.116454	0.133451	0.0778568	0.214599	0.24366	0.0855108	0.0667065	0.165915	0.406576	0.169108	0.258215
df179	0.344268	0.286281	0.421541	0.395109	0.168093	0.28103	0.226919	0.603121	0.524652	0.200718	0.314886	0.312017	0.387624	0.295029	0.250891	0.375753	0.297426	0.312313	0.212686	0.510736	0.51555	0.256434	0.264406	0.28277	0.35933	0.304914	0.251963	0.404697	0.175484	0.411413	0.463308	0.162978	0.333578	0.346369	0.233421	0.444392	0.344785	0.34353	0.331337	0.433473	0.283188	0.313051	0.372115	0.603899	0.447737	0.248598	0.402586	0.305623	0.551788
df180	0.908571	1.858	1.06368	1.0243	1.06232	0.800708	1.06759	0.910692	1.01686	0.951354	1.10445	2.11864	0.81121	0.917265	1.05243	1.30938	1.09872	1.84079	1.58714	0.697867	0.812716	1.19267	0.949786	0.98381	0.905929	1.73898	1.15715	0.863321	1.37672	0.791584	0.926064	1.31341	0.846732	0.894791	0.936687	0.701557	1.51893	0.917991	1.27172	1.06998	1.17617	1.30471	0.978475	0.83557	0.984795	1.15446	0.959375	0.880067	0.944154
df181	0.266594	0.403223	0.338509	0.405913	0.246433	0.278839	0.223342	0.235961	0.395268	0.271581	0.410416	0.519088	0.264007	0.2152	0.184274	0.480614	0.269327	0.473156	0.206796	0.341283	0.509329	0.181797	0.173241	0.235334	0.2056	0.252424	0.373843	0.145702	0.280156	0.151739	0.230128	0.271018	0.211683	0.236304	0.11633	0.168388	0.502605	0.262701	0.211895	0.444681	0.214055	0.341101	0.325598	0.346333	0.293264	0.334136	0.293803	0.205977	0.449951
df182	2.13227	6.50888	2.66042	2.71031	2.74732	1.78906	3.34832	1.72305	2.91967	2.32242	3.45047	7.40764	2.05652	2.11483	2.67607	4.16347	2.65226	6.98527	5.16055	2.21876	1.80705	3.49245	2.30081	2.52611	2.31423	5.5485	3.63626	2.33081	3.85899	1.92808	1.71161	4.42908	2.05836	2.27431	2.25243	1.54503	5.31922	2.54593	3.99647	2.92065	3.55048	3.96316	2.4663	2.22032	2.70218	3.36675	1.82519	2.18502	2.28666
df183	0.115752	0	0.00186426	0.103435	0.0401831	0.241972	0.0487473	0.0171671	0.187817	0.0177307	0.0219221	0.0238097	0.0124563	0.0301505	0.0132554	0.111887	0.0491632	0.0633032	0	0.159914	0.202596	0.0718035	0.0382589	0.0633384	0.0509155	0	0.0264655	0.0879067	0.010932	0.108578	0.109676	0.0171441	0.0422437	0.0381581	0.0794786	0.0237281	0.200725	0.183694	0.000478212	0.213825	0.122667	0.0537796	0.028777	0.158293	0.147091	0.0154996	0.0124626	0.00597401	0.111243
df184	0.20967	0.129052	0.23435	0.201201	0.114074	0.151832	0.135082	0.152214	0.173378	0.0811879	0.273057	0.127978	0.146988	0.134435	0.109446	0.14435	0.0717964	0.10036	0.0556158	0.21212	0.284455	0.189489	0.156669	0.0934191	0.0657792	0.0321663	0.10304	0.18486	0.105195	0.0844048	0.2151	0.105875	0.106638	0.132691	0.166107	0.184657	0.323158	0.221761	0.0292822	0.194344	0.10775	0.092968	0.19892	0.260455	0.137992	0.105336	0.138515	0.0996731	0.197274
df185	0.0741577	0.0275533	0.0694867	0.199045	0.00984213	0.0947521	0.00767472	0.00834033	0.183324	0.00149943	0.198764	0.042422	0.0325662	0.0631851	0.0289485	0.0808681	0.0705196	0.202128	0.00129974	0.00775754	0.253865	0.00704693	0.0158535	0.0195967	0.0607641	0.00741208	0.0149368	0.0124477	0.00492693	0	0.13737	0.00906924	0.0314729	0.0268209	0.0854986	0.052382	0.00333008	0.0457352	0.00319465	0.145276	0.00881921	0.014659	0.0866423	0.22791	0.153683	0.0509063	0.14431	0.0312394	0.266422
df186	1.63071	5.24171	2.47082	2.1108	2.35416	1.56131	2.84285	1.5052	2.42963	2.26884	2.91366	6.0515	1.66455	2.00985	2.3458	3.65572	2.55452	5.44011	4.3329	1.81304	1.50228	3.11764	1.84901	2.14613	1.97936	4.87346	2.98774	1.77293	3.27028	1.55002	1.70036	3.7871	1.84088	2.0144	1.92	1.43654	4.37712	2.37587	3.3842	2.198	3.03295	3.24861	1.80543	1.8114	2.26187	2.5926	1.54306	1.88251	1.76726
df187	0.279001	0.105226	0.193212	0.124479	0.104103	0.254858	0.228247	0.471913	0.167028	0.309852	0.057573	0.0943775	0.341871	0.510316	0.212107	0.164167	0.338189	0.14657	0.13703	0.193905	0.248601	0.211261	0.302131	0.367961	0.346542	0.117125	0.141686	0.437885	0.0972106	0.347185	0.467324	0.0784567	0.428988	0.23878	0.317658	0.45969	0.144391	0.338355	0.0409094	0.217438	0.0971232	0.210113	0.302618	0.352398	0.136484	0.249231	0.389103	0.213804	0.26099
df188	0.245023	0.0654366	0.225844	0.116091	0.298958	0.219444	0.124471	0.381288	0.0921028	0.107675	0.114641	0.0944833	0.286719	0.185541	0.15674	0.0576521	0.224751	0.0304907	0.0341472	0.262077	0.348007	0.165536	0.193486	0.147757	0.39206	0.0709541	0.0945455	0.18262	0.154609	0.259388	0.344224	0.163529	0.271581	0.236472	0.268535	0.408978	0.185665	0.221663	0.200278	0.269214	0.194328	0.337373	0.217349	0.17414	0.204132	0.251787	0.269194	0.282017	0.165463
df189	0	0.000522618	0.00434296	0.00422709	0.000619961	0.00843962	0	0	0.0221438	0	0.0065061	0	0	0	0	0	0	0	0	0.0232266	0.0532933	0	0	0	0.00726565	0	0	0	0	0	0.000960098	0	0	0.00129584	0	0	0.00498057	0	0	0.0761772	0	0	0	0.086858	0.0512676	0	0.0351393	0	0.0136185
df190	2.97166	5.82025	2.82544	2.80999	3.27618	1.66542	4.33781	1.95653	2.77478	3.13037	3.86726	6.80016	2.28374	2.45273	3.21421	4.30406	3.06966	5.89225	5.14532	2.38261	1.81786	3.55049	2.82559	3.29824	2.62101	5.90602	3.85654	2.76465	4.0535	2.08924	1.81534	4.87207	2.5989	2.73942	2.66852	2.0802	5.13214	3.29151	4.78839	2.66295	3.42332	4.15655	2.45771	2.64372	2.58153	3.2252	2.4625	2.29643	2.28312
df191	1.06891	2.46434	1.38594	1.20803	1.21395	0.912035	1.49234	0.873414	1.35142	1.08869	1.50767	2.76253	1.07998	1.1317	1.20305	1.80221	1.32215	2.65398	1.96679	1.00221	1.05346	1.61208	1.15565	1.12408	1.07675	2.31249	1.56715	1.1823	1.64296	1.04893	0.992178	1.73501	1.06951	0.98548	1.28747	0.879424	1.93763	1.44465	1.6091	1.28648	1.29194	1.53848	1.06744	1.11601	1.16556	1.30931	0.991298	1.0402	1.22645
df192	2.03171	6.17189	2.90994	2.73484	2.80079	1.54873	3.87764	1.40041	2.79011	2.74158	3.55335	7.67635	1.88823	2.26634	2.91324	4.51445	3.1645	6.28946	5.58703	2.1513	1.75385	4.0205	2.36731	2.67668	2.2187	6.41634	3.30167	2.30405	4.15978	1.78973	1.96404	4.63592	1.97893	2.4759	1.95775	1.45074	4.89455	2.71295	4.16117	2.64423	3.67239	3.71086	2.29603	2.27941	2.84944	3.19278	2.0583	1.88685	1.99568
df193	2.32939	3.44286	2.30497	1.87644	2.09668	1.59801	3.11495	1.79537	1.74543	2.96578	2.24674	3.68914	2.19598	2.33611	2.55216	2.71455	2.35431	3.66572	3.9044	1.6386	1.09118	2.54422	2.53709	2.42229	2.41812	3.81696	2.57059	2.30085	3.13066	2.32479	1.77373	3.25887	2.11158	2.26828	2.12129	2.1117	2.62236	2.40149	3.23791	1.64959	2.90595	2.66213	1.72803	1.81555	1.83527	2.20795	2.125	2.07246	1.49468
df194	1.7057	4.54934	2.00275	2.04007	2.23992	1.52934	2.82973	1.55245	2.07845	2.31002	2.60175	4.94503	1.74086	1.99011	2.06799	3.11982	2.17212	4.64338	3.91201	1.61762	1.29847	2.81813	2.17856	2.29123	1.87064	4.32121	2.83289	2.00559	3.09622	1.78421	1.6333	3.2801	1.89236	2.08529	2.05158	1.67479	3.73666	2.3545	3.30882	2.16782	2.76273	2.90408	1.79434	1.43612	1.87514	2.48869	1.6258	1.81029	1.60921
df195	0.0545759	0.0494478	0.00269871	0.100637	0.0518589	0.122119	0.00363552	0.0229988	0.125396	0.0149811	0.0335279	0	0.0691174	0.00786508	0.0335629	0.00782584	0.0645763	0.00058066	0	0.0367872	0.147455	0	0.0991214	0.0649566	0.0114509	0	0.0109213	0.0693756	0.0150765	0.00814132	0.119866	0	0.0174391	0.0309997	0.0115977	0.0866385	0.0067531	0.101245	0.0303385	0.14331	0.0379018	0.0232207	0.0327401	0.204024	0.0833763	0.021865	0.184747	0.0518528	0.135234
df196	0.236305	0.0976426	0.303565	0.170546	0.0582566	0.134276	0.0395541	0.169697	0.0753617	0.0573509	0.0921904	0.117837	0.0235364	0.0536994	0.110744	0.151072	0.0463857	0.0926684	0.0461022	0.113866	0.125728	0.162342	0.0659338	0.0930553	0.085706	0.00571015	0.0117943	0.110491	0.0565073	0.0496212	0.117724	0.0457786	0.135676	0.083535	0.104463	0.149261	0.172697	0.176024	0.0303249	0.193506	0.0954733	0.151564	0.108705	0.160062	0.122456	0.0814938	0.224133	0.263292	0.165286
df197	0.0707151	0.0314463	0.0197056	0.065586	0.0121903	0.11501	0.0240338	0.000477266	0.0745802	8.6144e-05	0.0604472	0.0175156	0.010866	0.0491384	0	0.0399654	0.0275296	0.124657	0.0225973	0.0128008	0.172744	0.0130275	0.0587094	0.0708793	0.0278326	0.0265771	0.0217799	0.01831	0.013704	0.0538488	0.146648	0.0225319	0.0271439	0.0349294	0.0266172	0.0360627	0.0887957	0.051173	0.0382953	0.0786648	0.0431376	0.0348379	0.0890013	0.119813	0.0393984	0.0183445	0.0657852	0.00998665	0.144698
df198	1.65341	7.99465	2.78411	2.77491	2.71205	1.65304	3.28417	1.20789	3.28523	2.20107	4.79174	9.55024	1.46958	1.94671	2.34273	5.28	3.20882	8.65661	5.93752	1.61518	1.7041	4.43892	2.09095	2.69611	2.0282	6.8559	3.87346	2.23298	4.55073	1.43238	1.90712	5.0931	1.80625	2.23475	2.10633	1.27808	6.62265	2.96725	4.15268	3.36522	3.46178	4.46056	2.22722	2.33562	3.00749	3.37301	1.40197	1.87216	2.33214
df199	0.0104416	0.000343646	0.00309286	0.121258	0.043445	0.0757784	0	0.101727	0.0476645	0.0108707	0.00943443	0.00534839	0.0220436	0.0232423	0	0.0243722	0.0102043	0.000459483	0.000987463	0.00769558	0.0616608	0	0.0230466	0.0583836	0.0411293	0.00418849	0.0276458	0.0202578	0.0203528	0.0320268	0.131682	0.00370059	0.00790656	0.0145671	0.001419	0.0401587	0	0.0354033	0	0.156807	0.0111877	0.0344399	0.0783075	0.0238434	0	0.0476328	0.0169147	0.021584	0.0552533
df200	0	0	0	0.0728811	0	0.0415816	0.010097	0.0226329	0.128417	0	0.00596607	0	0.00744997	0	0.00449549	0.011699	0.0176666	0	0	0	0.0198325	0.0154168	0.0168141	0.00276014	0.0315394	0	0.000507502	0.0149471	0	0	0.0275843	0	0.00927256	0.00246542	0.0019849	0.00682876	0.00284366	0.008085	0.00366174	0.0882487	0.00488656	0	0	0.0203155	0.0158306	0.00772703	0.0470901	0.0150488	0.0231564
df201	2.29534	5.92862	2.73455	2.12682	2.91164	1.75176	3.63335	1.88944	2.11242	2.5093	3.43915	6.87881	1.85499	2.21583	2.74985	4.2194	2.68152	5.80901	5.74065	1.80958	1.57405	3.55271	2.39247	2.53139	2.29762	6.23948	3.58998	2.22414	4.22446	1.81569	1.46215	4.80162	2.13161	2.42169	2.15448	1.68915	5.20658	2.63888	4.45522	2.57706	3.73124	3.92532	2.00934	2.40068	2.27798	3.07888	2.03719	2.10937	1.82408
df202	0.119326	0.127884	0.0717965	0.101621	0.0406384	0.140716	0.0501105	0.0151017	0.324949	0.0674517	0.396709	0.162914	0.0184474	0.200593	0.0906041	0.304444	0.10079	0.386874	0.0549414	0.00991959	0.184414	0.197003	0.0131075	0.0567489	0.0460371	0.079281	0.02146	0.0846283	0.161046	0.0255919	0.118289	0.0785581	0.0637008	0.0451031	0.102441	0.0543049	0.228266	0.140294	0.0209573	0.301578	0.0135079	0.0146152	0.112449	0.306656	0.264286	0.199978	0.0477106	0.0585692	0.405122
df203	1.24173	6.67348	3.05027	2.69392	2.42298	1.36802	2.83595	1.23199	3.09921	1.76988	3.97528	8.06683	1.50306	1.80559	2.42423	4.12957	2.90381	7.1717	5.36098	1.76133	1.63567	3.71381	1.83783	2.2497	1.53243	5.90429	3.28196	1.69749	3.90405	1.06603	1.37099	4.41159	1.64528	1.88475	1.66323	1.02668	5.54206	2.28305	3.44475	2.81928	2.99957	3.66596	1.98983	1.94238	2.52018	2.83669	1.4169	1.72916	2.39992
df204	2.11072	7.58765	3.27763	2.93728	3.17438	1.66267	3.65573	1.92224	3.16363	2.30436	4.55536	9.64819	2.07253	2.09626	3.27585	5.16745	3.33817	8.08279	6.16423	2.28849	1.9695	4.44304	2.29576	2.7599	2.32675	6.99045	4.1856	2.37463	4.53915	1.7598	1.56186	5.3714	2.2211	2.44917	2.26098	1.50826	6.68261	2.61231	4.52363	3.24171	3.60142	4.99016	2.62577	2.54525	3.05404	3.77979	1.78374	2.14793	2.43878
df205	1.10309	1.80869	0.971859	1.07629	1.04606	0.740549	1.76476	0.718146	0.985253	1.02733	1.28622	2.20823	0.849616	1.01036	1.19185	1.47739	1.05428	1.89052	1.95702	0.811042	0.825736	1.38121	0.950762	1.21811	1.08189	2.02763	1.21808	1.19485	1.54568	0.755338	0.875407	1.63484	0.85087	0.972918	0.926849	0.921019	1.57273	1.25075	1.57719	1.07223	1.33998	1.35524	0.901484	1.06878	0.997124	1.14927	0.848812	0.899534	0.922539
df206	1.27215	4.99284	1.67545	1.57226	1.69978	1.08278	2.23533	1.19817	1.93467	1.50588	2.7709	5.52471	1.18597	1.65816	1.85182	3.30733	2.08715	5.17221	3.61372	1.1473	1.17628	2.88078	1.60979	1.87659	1.47426	4.34017	2.56239	1.46651	2.80176	1.24923	1.28827	2.92924	1.42228	1.56613	1.55422	1.13031	3.64484	1.99095	2.74331	1.9782	2.5005	2.77896	1.56083	1.32417	1.93283	2.21393	1.07118	1.45853	1.3443
df207	1.91224	7.10373	3.45599	2.96202	3.00127	1.52538	3.10065	1.72103	3.1994	2.46184	4.16404	8.68145	1.90516	2.23763	3.01863	4.76372	3.27407	7.61467	5.35219	2.31317	2.22013	4.08458	2.20079	2.73601	1.99383	6.49896	3.9567	2.21096	4.20741	1.56297	1.86073	4.87912	1.96459	2.15284	2.05959	1.59164	6.5281	2.802	4.08472	2.92384	3.31895	4.33441	2.36198	2.11724	3.20758	3.39012	1.98272	2.12209	2.43387
df208	0.0284723	0	0.0855743	0.0434615	0	0.00937604	0	0.0238232	0.0698677	0	0.0754896	0	0.00463153	0.00486309	0.00155012	0.0378858	0.0352173	0.0213873	0	0.0120868	0.0471099	0	0	0	0.00458713	0	0	0	0	0	0.0742775	0	0	0.000117966	0.00730244	0.00580158	0	0	0	0.00684411	0	0	0.0187687	0.130728	0.0885129	0.0102279	0.0357172	0	0.051457
df209	0.1211	0.0390939	0.0220091	0.0661839	0.00345644	0.0198091	0.00602597	0.0139472	0.0604486	0	0.00644154	0.00149948	0.00331819	0.00161619	0.0110726	0.00504191	0.0179349	0.00463243	0	0.0288622	0.0322341	0	0.00711847	0.0147154	0.0466045	0.00289608	0.0213644	0.0255161	0.0168909	0.0255057	0.055582	0	0.0188436	0.00682003	0.00592338	0.00596185	0	0.0454202	0	0.116543	0.00491107	0.0040867	0.0498992	0.0539511	0.0291966	0.0149637	0.0168821	0.029492	0.0253313
df210	1.31112	3.716	2.05242	1.68772	1.58414	0.987006	2.27351	1.12598	1.60732	1.59311	2.23037	4.19761	1.44084	1.38397	1.7612	2.65744	1.74164	3.68177	3.0526	1.30567	1.17773	2.23198	1.71773	1.75542	1.4136	3.58627	2.24488	1.59992	2.37812	1.4478	1.2909	2.68717	1.43931	1.48163	1.54881	1.27866	3.17354	1.76744	2.45863	1.78512	2.08587	2.45412	1.48781	1.361	1.57969	2.00262	1.28073	1.36579	1.20774
df211	0.0845979	0.0183627	0.0243958	0.0150791	0.00452662	0.0637754	0.00374315	0.00571234	0.110781	0	0.122872	0	0	0.0397813	0.0253047	0.0190993	0.0505787	0.0153767	0	0.0229675	0.206957	0.00775279	0.0039275	0.00669653	0.0309311	0	0	0.00600318	0	0	0.0503559	0	0	0.0704242	0.00643076	0.0180159	0.0116617	0.0123828	0	0.0730722	0.060213	0.00239049	0.0447691	0.233794	0.203445	0.0381052	0.121937	0.0460682	0.0509336
df212	1.07472	3.32367	1.719	1.45953	1.445	1.08775	1.71269	1.02331	1.56656	1.26883	2.0137	3.46062	1.12761	1.28724	1.32337	2.23878	1.66793	3.16648	2.40005	1.23376	1.04924	1.93312	1.316	1.41581	1.31593	3.14539	1.86341	1.16836	1.94556	1.06876	1.13833	2.08723	1.21319	1.27568	1.29472	0.923383	2.80227	1.61847	1.97125	1.48096	1.72465	2.09487	1.15656	1.39545	1.58734	1.59042	1.14637	1.17419	1.24965
df213	0.631141	0.742814	0.865694	0.660524	0.436833	0.529544	0.373726	0.730439	0.847887	0.355021	0.393206	0.563722	0.578404	0.44324	0.44608	0.528721	0.473878	1.06439	0.293281	0.524701	0.513038	0.490167	0.503776	0.384048	0.484995	0.163765	0.595378	0.622244	0.313232	0.627769	0.919118	0.360087	0.528919	0.39043	0.552931	0.769493	0.593949	0.88062	0.297152	0.636637	0.564862	0.395703	0.619375	0.479765	0.53305	0.425046	0.671811	0.421152	0.660573
df214	0.0429273	0	0.0207618	0.0587487	0.00620925	0.0796408	0.00235642	0.00379586	0.0505653	0	0.103596	0.000642674	0	0.00786914	0.00177259	0.0279633	0.025778	0.0967625	0	0.0634527	0.0663848	0	0	0.00764874	0.032606	0	0.000461807	0.0307746	0	0.010546	0.0383689	0.00392406	0.00260805	0.00261988	0.0199303	0.0391419	0.0537936	0.051304	0.00981626	0.0197285	0.0222152	0.00394173	0.00742978	0.115347	0.0527225	0.0236564	0.0136451	0.000815184	0.0354867
df215	0.323045	0.199763	0.221809	0.567277	0.291772	0.593747	0.353451	0.258563	0.712842	0.268819	0.645612	0.435193	0.289189	0.400798	0.320886	0.326057	0.308425	0.579909	0.155705	0.778256	0.491608	0.311458	0.259772	0.314968	0.225887	0.389276	0.231817	0.232071	0.242548	0.310985	0.537485	0.462125	0.216904	0.32322	0.345242	0.441533	0.5787	0.471768	0.316018	0.535466	0.593633	0.357618	0.302808	0.569861	0.45513	0.27602	0.265143	0.388307	0.71385
df216	0.161469	0.370534	0.278963	0.331446	0.330575	0.530895	0.11786	0.191021	0.576087	0.176962	0.289243	0.350766	0.288715	0.171959	0.131871	0.187745	0.292139	0.544604	0.115794	0.467212	0.456825	0.22315	0.117156	0.150941	0.25027	0.124798	0.351966	0.199308	0.201344	0.21491	0.304086	0.105381	0.240914	0.23126	0.26429	0.193351	0.421697	0.316251	0.188482	0.560523	0.307291	0.339572	0.310902	0.270988	0.377751	0.235364	0.163104	0.222214	0.340262
df217	0.323791	0.107062	0.0826212	0.175079	0.179021	0.203304	0.0768359	0.12755	0.113346	0.20781	0.0834882	0.0331099	0.115371	0.240025	0.200217	0.0924729	0.19802	0.130679	0.133107	0.130691	0.129953	0.118058	0.167625	0.14187	0.288318	0.0565416	0.0816925	0.294354	0.163208	0.131275	0.230964	0.073834	0.17506	0.158044	0.193793	0.179535	0.0462868	0.18258	0.0836287	0.150176	0.0641702	0.0873508	0.09596	0.269702	0.197138	0.115236	0.207089	0.22418	0.265584
df218	1.56767	4.3844	2.0051	1.8963	2.29566	1.60195	2.36548	1.6173	2.20062	2.10615	2.68893	5.34145	1.72473	2.13096	2.25626	3.1746	2.62398	4.39617	3.50545	1.60827	1.58265	2.99926	1.77337	2.10341	1.78133	4.19193	2.69232	1.77095	3.08176	1.75632	1.48269	3.13226	1.7669	2.07715	1.73186	1.82906	3.89116	2.0965	2.86371	2.25417	2.32068	2.97161	1.86929	1.51894	2.35149	2.52643	1.57191	1.8929	1.96697
df219	0.00736083	0.020891	0.0534123	0.0244597	0.0350759	0.036433	0.0062492	0.144481	0.0770465	0.0113041	0.0278544	0.00688352	0.0259591	0.0494337	0.00219033	0.00258253	0.0348712	0	0.00490481	0.0393386	0.116468	0.0145265	0.0397513	0.0335107	0.129062	0	0.017019	0.0148137	0.032986	0.0206924	0.23601	0	0.0291122	0.00731985	0.0574493	0.117283	0.00317589	0.0259914	0	0.171484	0.00318138	0.0270374	0.0429495	0.027856	0.0305101	0.0335139	0.0539818	0.0368621	0.0671169
df220	0.023765	0.0519114	0.0793794	0.119994	0.0129853	0.183058	0.06782	0.0277486	0.158453	0.290631	0.0635206	0.00708193	0.129053	0.289668	0.0811865	0.0922004	0.121951	0.0163832	0.055564	0.151066	0.0956656	0.0235727	0.114838	0.126505	0.0462017	0.0239062	0.0158928	0.0855691	0.0419625	0.170614	0.121842	0.0793303	0.0190667	0.062959	0.0480069	0.0913199	0.0550739	0.0777285	0.0381427	0.0822565	0.244553	0.0305036	0.0276861	0.14583	0.132918	0.0351048	0.162093	0.011232	0.125468
df221	2.02069	6.49654	2.65353	2.70621	3.1094	1.74886	3.59078	1.51439	2.81869	2.49992	4.80827	7.8956	1.78988	2.27263	2.55999	4.61487	3.08944	6.85388	5.13642	1.84149	1.88918	4.25708	2.49975	2.81564	2.20891	6.23922	3.8501	2.25897	4.29768	1.58413	1.67327	5.12724	2.16185	2.53577	2.34698	1.58231	5.95286	3.28515	4.49219	2.90713	2.98877	4.07224	2.27535	2.45982	2.8023	3.43268	1.66154	2.48213	2.34219
df222	2.16308	5.04047	2.29097	2.1026	2.60123	1.71783	3.17215	1.75454	2.47028	2.3722	2.87567	6.06009	1.8563	2.17162	2.73594	3.69099	2.65032	5.23183	4.65353	2.06109	1.47691	3.32296	2.14568	2.51933	2.16295	5.2873	3.29296	2.15355	3.3808	1.8134	1.60641	3.87139	2.00139	2.48521	2.09136	1.59205	4.44766	2.4926	4.15634	2.45837	3.08349	3.85328	2.00539	2.0594	2.52981	2.81112	1.63407	1.97703	1.68797
df223	0.0612988	0.0669081	0.0229608	0.0851377	0.0460645	0.0855846	0.0107523	0.0453132	0.107815	0.00697851	0.0531036	0.114002	0.0510792	0.0677	0.0161694	0.0453417	0.0522964	0.0415075	0.0024664	0.0936768	0.225791	0.00957308	0.0124727	0.0395633	0.0145655	0.0161302	0.041745	0.0324893	0.0566013	0.0183321	0.103784	0.0031867	0.0734454	0.0655399	0.0480653	0.0246796	0.0986056	0.0686331	0.00137967	0.206461	0.0616072	0.0227409	0.0116361	0.0951444	0.0929773	0.0270324	0.0658547	0.0372662	0.187572
df224	0.201421	0.0383666	0.164442	0.190288	0.14018	0.254633	0.0965206	0.240718	0.226078	0.125083	0.313419	0.191323	0.163261	0.261683	0.0984526	0.128063	0.112999	0.139014	0.104848	0.147085	0.219027	0.291328	0.169464	0.111075	0.170448	0.108274	0.141755	0.116484	0.140399	0.123797	0.187466	0.0750263	0.223161	0.143855	0.282802	0.143151	0.229497	0.173764	0.0734386	0.203035	0.0845252	0.188105	0.201968	0.247483	0.225954	0.216349	0.191836	0.201358	0.234546
df225	2.17201	5.67315	2.90419	2.31912	2.64638	1.39813	3.57364	1.86751	2.47272	2.97979	3.52457	7.56621	2.18814	2.2334	2.90836	4.36286	2.99838	6.19476	5.34843	2.10399	1.57332	3.73913	2.40429	2.86839	2.07791	6.20077	3.50211	2.29313	4.31371	1.81224	1.78055	4.67313	2.06515	2.20377	1.88635	1.64934	5.06551	2.52495	4.45096	2.35228	3.61117	4.0417	2.00054	1.91268	2.56419	2.80505	2.26519	2.13921	1.7128
df226	0.00274379	0.0124555	0.0812652	0.0474037	0.0398785	0.025695	0.0103146	0.0188044	0.0336605	0.00847608	0.0951881	0.00119903	0.0186871	0.0287445	0.032386	0.0217459	0.0198553	0.0421254	0.0208418	0.0929026	0.0660226	0.0627421	0.003234	0.0269184	0.0571037	0.0269889	0.0210467	0.0149799	0.0597721	0.0143454	0.0137614	0.0131673	0.00753627	0.0222977	0.0505943	0.0234355	0	0.0188871	0.00711157	0.040573	0.0266808	0.014686	0.0351285	0.0920098	0.102339	0.0185976	0.0652256	0.0557158	0.0847681
df227	0.905518	1.29776	0.941642	0.956373	1.33332	0.831245	1.37894	0.513722	1.01063	1.15267	1.49701	1.84272	0.667423	1.01948	1.15985	1.36608	1.28206	1.42029	1.51052	1.16603	1.02735	1.36241	0.896693	1.1772	1.00337	1.84813	1.08805	0.928318	1.46464	0.836336	0.956875	1.55143	0.717707	1.01922	0.897914	0.679191	1.43711	0.887799	1.51769	1.08245	1.31323	1.21947	0.788345	1.36615	1.22288	0.941863	0.826559	1.15839	1.20485
df228	0.0356936	0.00866227	0.151549	0.0197305	0	0.0259048	0	0.0166526	0.0577133	0.00815327	0.00090902	0	0.00243116	0.0181766	0.00696634	0	0.00503037	0.0198905	0	0.0824027	0.0994005	0.00206273	0.0294158	0.0209647	0.0224939	0	0	0.0708204	0.0384019	0.0184165	0.0654382	0	0.0103699	0.0151505	0.0277639	0.0670973	0.00758101	0.0278524	0	0.069401	0.0382783	0.00281389	0.0127034	0.140866	0.0575639	0.000946198	0.0115184	0	0.0448759
df229	0.701919	2.23357	1.17193	0.829661	0.853349	0.524905	1.17436	0.560035	0.934397	0.79169	1.21394	2.57233	0.616798	0.707682	0.971198	1.42181	0.967021	2.24771	1.78539	0.786966	0.610037	1.19742	0.859561	0.941357	0.824143	2.05195	1.19537	0.745775	1.33332	0.585739	0.610896	1.4739	0.7082	0.811992	0.711066	0.548741	1.75341	0.961594	1.38937	0.917552	1.17382	1.3519	0.722888	0.728901	0.946141	1.00134	0.813643	0.787753	0.648726
df230	1.92389	5.5953	2.58621	2.65344	2.80371	1.64304	3.25171	1.31854	2.95111	2.74535	4.10291	6.73478	1.95881	2.60823	2.59336	4.69904	3.357	6.08156	4.93724	1.6063	1.6689	3.82385	2.39522	2.72482	2.19521	6.1925	3.41726	2.14368	4.12644	2.06304	1.70925	4.44271	1.95845	2.2597	2.40658	1.76866	4.82688	3.13704	3.64729	2.6473	3.18944	3.67907	2.15831	2.09459	2.89412	3.27374	1.54807	2.01211	2.1895
df231	0.12117	0.0763828	0.0259934	0.135354	0.104182	0.163913	0.010395	0.185211	0.19227	0.0806626	0.173196	0.041773	0.116398	0.110818	0.000611974	0.0368633	0.0648535	0.0426654	0.0518481	0.132819	0.192317	0.0644707	0.145265	0.0642862	0.0193544	0.000935492	0.0655528	0.121083	0.0746603	0.0683157	0.0978809	0	0.0638999	0.0508559	0.0630812	0.129434	0.105295	0.172589	0.0477806	0.280646	0.035508	0.0354825	0.0555676	0.182329	0.144862	0.101127	0.113349	0.0365123	0.143428
df232	0.0244534	0	0.024845	0.0422635	0.0261526	0.00350487	0	0.012332	0.0386788	0.0156248	0	0	0	0	0	0	0.00057641	0.0222952	0	0.0184652	0.00608191	0	0	0.000637654	0	0	0	0.0358491	0	0.00298391	0.0620869	0	0	0	0	0.00620597	0	0	0	0.124022	0	0	0.00194944	0.0479658	0.0170707	0.00548165	0.0278071	0	0
df233	0.761856	3.61151	1.80922	1.55474	1.27938	1.09476	1.51657	0.848996	1.79164	1.19368	2.02519	4.54081	0.937937	1.18703	1.328	2.64124	1.74718	3.78906	2.52662	1.14941	1.13854	2.28113	1.07418	1.22878	1.12011	3.2738	1.82651	1.12585	2.06672	0.981816	0.962329	2.20245	1.04637	1.10325	1.08684	0.883298	3.24853	1.41612	1.80486	1.59595	1.80194	2.3337	1.24923	0.983676	1.51882	1.60605	0.844886	1.08841	1.17627
df234	0.0295235	0.0416319	0.0939761	0.00777666	0	0.00890455	0	0.0265883	0.0399565	0.002236	0.00584583	0.0379277	0.0172518	0.010075	0	0	0	0.0211305	0	0.0854722	0.0235721	0	0.00910682	0.0209387	0.00448579	0.0157802	0.0186715	0	0.00242763	0	0.016043	0.0109214	0	0	0	0.00173704	0.0102273	0	0	0.128312	0.00485104	0	0.00964514	0.157425	0.0549369	0.00749577	0.0212797	0.0167812	0.110136
df235	0.0509414	0.213255	0.167201	0.185008	0.0553	0.121034	0	0.0564603	0.260589	0.0752347	0.0985444	0.249171	0.103263	0.0207791	0.0212186	0.17473	0.0912206	0.594851	0.10739	0.114085	0.150402	0.0868511	0.0708297	0.0235815	0.0355552	0.0307556	0.0852256	0.0204943	0.054986	0.0282756	0.112246	0.155276	0.0889627	0.0182846	0.0301509	0.0846523	0.247575	0.122383	0.0151324	0.338295	0.0483304	0.153393	0.103074	0.289996	0.21032	0.0938686	0.0479221	0.0479023	0.338723
df236	1.83011	8.0512	3.31705	2.93656	2.57044	1.54001	3.70532	1.57414	3.12822	2.17077	5.0168	9.61913	1.74693	2.37296	2.64737	5.51001	3.12556	8.84877	6.34914	1.55454	1.773	4.80317	2.39483	2.75907	2.07742	7.14495	4.08719	2.3829	4.90719	1.48059	1.81483	5.35944	1.95152	2.25446	2.09201	1.38818	6.73532	3.18445	4.11759	3.2094	3.36158	4.44993	2.40777	2.25566	3.05722	3.86451	1.49947	2.13652	2.55022
df237	1.06224	4.51899	2.0932	1.72366	1.72272	1.12423	1.92162	0.931669	1.93041	1.40037	2.5216	5.09466	1.11328	1.40007	1.59461	2.68509	1.86459	4.72343	3.26897	1.13729	1.29032	2.49781	1.35605	1.5968	1.31778	3.77735	2.0937	1.285	2.53938	1.05464	1.13638	2.73072	1.29427	1.33163	1.3612	0.974553	3.60422	1.73411	2.2009	2.03522	2.17027	2.50844	1.38114	1.17087	1.72392	2.051	0.975355	1.29392	1.54411
df238	0.153083	0.0768235	0.228528	0.297684	0.179358	0.13654	0.0808102	0.137325	0.399671	0.222271	0.0579472	0.127768	0.257	0.0839265	0.274951	0.0800772	0.164145	0.0944894	0.102487	0.37325	0.251432	0.0835385	0.0633177	0.164847	0.0385874	0.110072	0.0578814	0.116177	0.130873	0.157471	0.110733	0.129879	0.181192	0.111078	0.114579	0.114481	0.190599	0.13073	0.0362076	0.237429	0.104201	0.0831474	0.150796	0.174715	0.362182	0.0984114	0.259426	0.241728	0.477055
df239	1.63686	5.17579	2.15781	2.17629	2.31001	1.51064	2.74804	1.10438	2.45625	1.99016	3.23543	5.6492	1.45317	1.70206	2.37998	3.53102	2.63682	5.17013	4.28022	2.04542	1.64418	3.02471	1.82103	2.20256	1.67439	4.90743	2.63441	1.70837	3.31199	1.33812	1.44481	3.57337	1.9306	2.23215	1.75424	1.0257	4.15689	2.13892	3.55015	2.07387	2.98404	3.20459	1.88748	2.04318	2.05764	2.52164	1.62589	1.62612	1.71105
df240	0.0559686	0	0.109953	0.0343686	0	0.0234613	0	0.0753073	0.0628988	0.0103094	0.149193	0.00154494	0.0269392	0.0582566	0.00599743	0.00811258	0.0150738	0.00649749	0.00579575	0.0184157	0.0617786	0.00332466	0.00343968	0.0285208	0.0379806	0.00337952	0.0112857	0.0154712	0.00421501	0.00649219	0.108562	0	0.0127581	0	0.0109408	0.00587501	0.00327585	0.00382545	0	0.0844068	0.0107758	0.0207665	0.0260338	0.170487	0.052266	0.0285869	0.0432502	0.0124661	0.0746661
df241	2.0353	6.12549	2.68892	2.34442	2.65797	1.65951	3.75838	1.85153	2.55472	2.63306	3.44932	7.54892	1.80247	2.44518	2.86011	4.19421	3.11318	6.51032	5.57113	2.01423	1.42631	3.84837	2.51683	2.59828	2.31884	6.01219	3.61057	2.27747	4.13696	2.17157	1.57251	4.67792	2.17909	2.45975	2.2431	1.52216	5.1477	2.72944	4.35553	2.6804	3.86251	4.36659	2.1212	1.9139	2.62535	3.14825	1.72601	2.24321	1.71836
df242	0.257576	0.0938753	0.231858	0.119371	0.105926	0.21367	0.199388	0.279492	0.214649	0.14698	0.0741338	0.0764796	0.268966	0.129416	0.190428	0.10384	0.112831	0.0688911	0.0909192	0.247651	0.249996	0.153197	0.0952899	0.12738	0.0860417	0.0559415	0.0946222	0.189157	0.13137	0.0870193	0.101476	0.0840025	0.0629412	0.153212	0.0781352	0.159099	0.199792	0.111764	0.081116	0.234931	0.0642582	0.194018	0.268896	0.183966	0.142078	0.238735	0.238264	0.19281	0.161084
df243	0.0511296	0.0458147	0.125214	0.098667	0.136016	0.158396	0.0600374	0.144851	0.105242	0.0843025	0.0500343	0.0404529	0.142585	0.0895143	0.0701935	0.113829	0.0775574	0.100131	0.0696449	0.0688971	0.114715	0.124247	0.0278941	0.120933	0.0955222	0.102073	0.0766291	0.133442	0.0813948	0.0860477	0.186629	0.0358029	0.129725	0.090659	0.0723093	0.0596557	0.0666792	0.13644	0.0742135	0.129763	0.0522178	0.0973522	0.101833	0.126499	0.101875	0.0556853	0.0929637	0.134478	0.118873
df244	0.493593	0.111507	0.43311	0.387546	0.443352	0.461075	0.164503	0.50897	0.441837	0.274616	0.178988	0.104868	0.447551	0.260317	0.36328	0.18481	0.231785	0.164903	0.145355	1.08906	0.539459	0.281718	0.327832	0.36546	0.367909	0.0551689	0.171125	0.269248	0.18965	0.338278	0.435897	0.09385	0.417431	0.292238	0.443079	0.523938	0.21021	0.237636	0.199558	0.455367	0.221175	0.278802	0.620383	0.504398	0.510168	0.3064	0.716195	0.313438	0.47654
df245	2.38426	4.74289	2.85964	2.26138	2.89824	1.39152	3.93841	2.02342	2.09469	3.24329	3.54496	6.41631	2.21342	2.90366	3.42677	4.26828	3.26683	4.92223	5.89794	1.9398	1.49657	3.6086	2.9007	3.38816	2.5911	6.17555	3.32682	2.48096	4.68136	2.15515	1.7094	4.88912	2.59136	2.7209	2.28165	2.02004	4.29503	2.71699	4.89156	2.27991	3.79091	3.77969	2.11394	2.30967	2.28219	3.11319	2.37835	2.17674	1.51535
df246	1.398	5.76561	2.63211	2.27784	2.08873	1.31519	2.93204	1.24411	2.48318	2.1857	3.39166	6.56623	1.67315	1.9545	2.43911	4.26882	2.59901	6.05102	4.69988	1.33993	1.23642	3.47163	2.07332	2.39292	1.86047	5.59277	3.0287	1.90653	3.73695	1.77974	1.21676	3.9405	1.62114	1.76986	1.96462	1.25616	4.58892	2.43704	3.21799	2.17373	3.11601	3.21233	1.92426	2.04044	2.30214	2.8628	1.48203	1.54028	1.79477
df247	1.59623	5.97797	2.79772	2.5983	2.54611	1.59166	2.62035	1.6297	2.87932	1.91633	3.76262	6.81304	1.72146	1.82839	2.26767	3.6614	2.54988	6.44656	4.22162	2.03684	2.02448	3.3627	1.86877	2.3738	1.8306	4.88899	3.38559	1.84428	3.16408	1.53682	1.46259	3.72249	1.81271	2.16381	2.08533	1.4652	5.25417	2.52121	3.25533	2.85478	2.90313	3.59086	2.34002	2.14402	2.44098	2.66973	1.55137	1.96671	2.5052
df248	0.171852	0.920107	0.310824	0.43767	0.256078	0.389885	0.396997	0.221551	0.652433	0.0838484	0.613588	0.489985	0.13921	0.190619	0.204112	0.471169	0.245625	1.01765	0.315986	0.311235	0.388374	0.339355	0.212543	0.197241	0.144569	0.337233	0.596866	0.338985	0.308776	0.253628	0.409095	0.426321	0.188711	0.199563	0.259158	0.252537	0.596092	0.372949	0.279191	0.474884	0.31751	0.423217	0.414718	0.593864	0.489236	0.443778	0.163191	0.284404	0.645953
df249	1.33267	3.15151	1.76934	1.89045	1.74579	1.4343	2.03436	0.96875	1.88657	1.58651	2.32083	3.87676	1.11529	1.41613	1.75752	2.57134	1.93954	3.38433	2.98887	1.49797	1.50316	2.14866	1.49847	1.80209	1.14338	3.04766	2.0187	1.50905	2.44499	1.11511	1.352	2.59554	1.17713	1.4914	1.21208	1.01504	2.76448	1.6934	2.18566	1.58917	1.96526	1.95823	1.4256	1.40837	1.88975	1.79541	1.30367	1.42235	1.80836
df250	0.922697	1.13723	0.957563	0.895429	0.95636	0.684319	0.611614	0.749304	0.992185	0.862933	0.975022	1.0116	0.821411	0.684607	0.993867	0.982852	0.739417	1.3244	0.877421	1.09915	0.991139	0.792003	0.800089	0.828517	0.671469	0.74933	1.01922	0.74506	0.842543	0.774832	0.583587	1.07166	0.912371	0.765652	0.667882	0.70488	1.11351	0.76578	0.811295	0.912453	0.761494	0.83473	0.61171	1.10369	0.961797	0.888488	0.85351	0.736046	0.998401
df251	0.507803	2.17233	0.868065	0.801871	0.812082	0.500766	1.02495	0.395524	1.03866	0.757717	1.13029	2.44591	0.53885	0.666849	0.792983	1.41125	0.968262	2.31013	1.67909	0.554228	0.450499	1.17783	0.728646	0.798368	0.582402	1.95065	1.15075	0.646166	1.30747	0.548207	0.523141	1.42029	0.597692	0.635571	0.557516	0.451783	1.66825	0.871724	1.20351	0.860534	1.0901	1.17576	0.625712	0.624887	0.840282	0.961282	0.475721	0.548	0.634401
df252	1.68639	6.07968	2.25366	2.37505	2.5488	1.41422	2.94858	1.16303	2.51765	1.97762	3.53024	7.18285	1.5072	1.89848	2.29574	4.26423	2.60798	6.52703	5.1643	1.54334	1.47132	3.55213	2.04898	2.28859	1.92898	5.90717	3.46243	1.71967	3.99231	1.51479	1.41828	4.60261	1.677	2.06719	1.80782	1.13981	5.09533	2.57745	3.74328	2.65878	3.07418	3.89147	1.7479	2.04365	2.268	2.86472	1.38942	1.93691	1.82836
df253	2.16498	4.88216	2.48416	2.0615	2.71987	1.32903	3.27827	1.98364	2.06991	3.00324	2.78031	5.50547	2.27988	2.50824	2.86449	3.41983	2.60613	4.78023	4.5959	1.95961	1.30611	2.85968	2.62268	2.7056	2.49565	5.03603	3.17638	2.2352	3.51076	2.19683	1.79075	4.00563	2.29192	2.23792	2.33658	1.98881	4.15638	2.60856	4.00789	2.15896	3.3068	3.38671	2.0312	1.79502	2.00481	2.63463	2.07853	1.96107	1.62168
df254	2.31668	6.19133	3.47533	2.49135	2.91029	1.47271	3.6776	1.7827	2.7229	3.01677	4.09631	8.39943	2.15827	2.72127	3.21775	5.07296	3.32677	6.92436	6.07759	1.96548	1.49686	4.14246	2.61946	3.14829	2.33893	6.48744	3.45958	2.50775	4.7627	1.95045	1.644	5.25748	2.21112	2.10412	1.94162	1.56677	5.61132	2.91553	4.40746	2.94747	3.90433	4.2743	2.11433	2.22451	2.85065	3.46923	2.36445	2.16645	2.02282
df255	0.228513	0.278377	0.184888	0.267812	0.142479	0.153172	0.328362	0.307383	0.267505	0.309023	0.400422	0.522145	0.0966936	0.289633	0.112181	0.405068	0.426652	0.244464	0.36399	0.0756722	0.124053	0.411987	0.174396	0.15559	0.248446	0.457802	0.197617	0.371707	0.495876	0.186687	0.21274	0.435631	0.154208	0.257249	0.179684	0.279711	0.421433	0.483864	0.28159	0.311202	0.18916	0.302646	0.25709	0.473128	0.229805	0.413581	0.112847	0.153925	0.214002
df256	0.0798799	0.805999	0.0845312	0.395274	0.258453	0.591967	0.0992416	0.145712	0.614078	0.0223661	0.533231	0.702213	0.0839365	0.0458543	0.0612102	0.616047	0.308853	0.762543	0.0760705	0.275469	0.563117	0.338206	0.133863	0.145898	0.116775	0.250268	0.550408	0.144735	0.21437	0.120076	0.20611	0.216469	0.267362	0.219605	0.322506	0.170345	0.611724	0.454255	0.216462	0.607614	0.264177	0.517518	0.309904	0.371727	0.282383	0.341457	0.0519628	0.161354	0.687865
df257	0.925828	0.405054	0.633876	0.373028	0.546513	0.674055	0.384555	1.4844	0.336671	0.934725	0.13538	0.254156	1.12366	0.787806	0.634052	0.348811	0.708921	0.235684	0.400787	0.752009	0.475836	0.32399	0.765666	0.66752	1.36761	0.434299	0.612574	0.712082	0.374781	1.29186	1.028	0.296564	1.00997	0.690333	0.990816	1.21986	0.450058	0.909699	0.508301	0.587747	0.661916	0.962506	0.567051	0.395868	0.39247	0.536836	0.8762	0.541557	0.573833
df258	0.0615646	0.496345	0.161584	0.512905	0.0806229	0.326646	0.102864	0.039116	0.520933	0.0430527	0.787956	0.560729	0.0835764	0.107423	0.0729763	0.465607	0.200496	0.818694	0.0689336	0.137038	0.338322	0.306213	0.166214	0.15552	0.0471866	0.270573	0.270046	0.0863352	0.320233	0.106882	0.212914	0.281298	0.151687	0.098279	0.130231	0.245658	0.563181	0.350043	0.0542649	0.371322	0.107408	0.231369	0.207915	0.443448	0.278207	0.31779	0.0317975	0.202529	0.436773
df259	2.16332	5.08167	3.03373	2.34209	2.90205	1.75391	3.8348	2.01556	2.26835	2.89091	3.38606	6.60246	2.3784	2.49403	3.12038	4.12756	3.06879	5.49149	5.04633	2.46752	1.75123	3.79464	2.49263	2.94039	2.42664	5.69454	3.4032	2.45798	4.14362	2.26162	1.88832	4.42098	2.48297	2.59986	2.21908	1.91627	4.77558	2.90002	4.44371	2.33037	4.01716	4.01343	2.26853	2.01825	2.83495	3.38728	2.03288	2.37048	1.7771
df260	0.0119526	0	0.0343186	0.059206	0.0023438	0.00663468	0	0.0174019	0.0583771	0	0.0262506	0	0.000368032	0	0	0	0.0169372	0.00571072	0	0.00332932	0.0885675	0.00734126	0.00175359	0.00331316	0.0941581	0	0	0.0221396	0	0	0.0402333	0	0.0179334	0.0189598	0.00299349	0	0	0	0	0.0920771	0	0	0	0.0440036	0.0425343	0.0147456	0.0579653	0.0159839	0.0849365
df261	0.0491145	0.0119354	0.0478776	0.141135	0.0018461	0.0774951	0.0579981	0.0511368	0.082432	0	0.0556911	0.0308481	0.0285991	0.0395894	0.0145487	0.0569796	0.0552574	0.0367228	0.0110654	0.0125485	0.0537452	0.0717216	0.0242627	0.00101834	0.0512789	0.0205643	0.0227282	0.0349485	0.0358468	0.0074053	0.131079	0.0345287	0.00460973	0.0212325	0.0253343	0.0612917	0.0215043	0.0268235	0.013463	0.076308	0.01798	0	0.02621	0.174436	0.16024	0.0456427	0.00997195	0.0452273	0.120622
df262	0.0376729	0.0363541	0.0266596	0.061475	0.0192275	0.0974541	0.0292745	0.0437155	0.100396	0.00875684	0.0539431	0.00511011	0.0259962	0.0103841	0.0212797	0.0175804	0	0.023163	0.00243606	0.0641992	0.0888889	0.019008	0.0587917	0.0271956	0.0832889	0	0.018577	0.0897087	0.0194172	0.0150733	0.14657	0.00182745	0.0420515	0.0187016	0.0342257	0.0195759	0.01635	0.0100512	0.00735792	0.196713	0.00732659	0.00130878	0.0347951	0.100965	0.0928463	0.0122452	0.0817908	0.0135777	0.0151978
df263	2.43861	2.95835	2.20662	1.76697	2.82127	1.68299	2.93552	2.32453	1.73726	2.64137	2.03941	3.65375	2.15753	2.34115	2.51065	2.57139	2.32944	2.90893	3.65373	2.13898	1.55513	2.43575	2.27697	2.48742	2.41828	3.75728	2.60426	2.16311	2.876	2.24609	1.75129	3.08937	2.27476	2.47568	2.11849	2.0741	2.92871	2.19791	3.62333	1.86315	3.0694	2.93524	2.02298	1.85168	1.75015	2.45663	2.02777	1.98966	1.58894
df264	0.0232075	0.0493378	0.0561521	0.0927271	0.00853041	0.0894831	0.0161646	0.0838409	0.150786	0	0.0924374	0	0.0154374	0	0.00232943	0.0919405	0.0472428	0.132086	0.000143645	0.114652	0.120917	0.0541793	0.0179806	0.0347402	0.00275564	0	0	0.0935779	0	0.0545927	0.123373	0.0137045	0.0371704	0.0100796	0.0370573	0.00240468	0.0429243	0.147516	0.00184653	0.102391	0.0125008	0	0.053386	0.090635	0.0528338	0.0238092	0.0354338	0.0339209	0.136638
df265	0.00686881	0	0.0646642	0.0869383	0.00615195	0.067718	0.00992022	0.0365361	0.0966176	0.0112497	0.0186123	0	0.000431858	0.0038303	0	0.000922602	0.000281632	0.00271941	0	0.0857655	0.0758854	0.00375763	0.0142651	0.00591243	0	0	0.0135142	0.0874995	0	0.0202393	0.0598202	0.000697352	0.0189381	0.0177791	0.0023739	0.00152999	0.019126	0.0522398	0	0.0962511	0.0137938	0.0569461	0.0129138	0.0893711	0.0320108	0.0226543	0.0446949	0.00858593	0.0566916
df266	1.88958	4.09333	2.17497	2.00231	2.01956	1.61797	2.60813	1.52119	2.02546	2.14093	2.29148	4.72088	1.98363	1.92223	2.25855	3.0224	2.07053	4.34728	3.44031	1.51316	1.55502	2.56051	2.15855	2.11723	2.12026	3.78053	2.64251	1.87469	2.87117	1.95085	1.668	3.17438	1.9475	1.90423	2.00034	1.84836	3.48784	2.32072	2.75668	2.02411	2.47256	2.78367	1.63294	1.65632	1.88148	2.32204	1.73459	1.71324	1.53282
df267	0.0512335	0.037462	0.00112301	0.104383	0	0.0701526	0	0.0599768	0.0949417	0.00523708	0.0266328	0.000611254	0.005451	0.00356572	0.00574535	0.0105488	0.0160865	0.0915711	0.0174286	0.0231206	0.111956	0.0283352	0.020089	0.0243039	0.0308184	0.000948032	0.0147118	0.036575	0	0.00958852	0.105779	0	0.0130876	0.0266489	0.0225564	0.0233546	0.0047131	0.000735147	0	0.140266	0.0133261	0.00440804	0.0504491	0.0824221	0.0308804	0.00643701	0.128605	0.036641	0.101317
df268	1.64115	4.59564	2.13771	2.04187	2.34486	1.1805	2.43362	1.32116	2.09004	2.44711	3.03644	5.39365	1.69038	1.87552	2.34224	3.37106	2.62694	4.98983	4.11363	1.39973	1.45264	2.683	2.14139	2.40183	1.85251	4.4601	2.58421	1.81045	3.43453	1.83193	1.1571	3.74718	1.84507	1.74237	1.90966	1.40099	3.42269	2.12504	3.24973	2.4295	2.60272	2.91572	1.62829	1.54962	2.12356	2.3615	1.56332	1.55213	1.95273
df269	0.0259237	0.0135629	0.0291269	0.0365647	0.000950203	0.0442954	0.00672424	0.0177335	0.0727521	0.0228666	0.0983155	0.0025132	0	0.0343839	0	0.0491996	0.0890417	0.00430971	0	0.0381654	0.142094	0.0038655	0.0066232	0.0277871	0.0159014	0	0.00258616	0.053665	0	0.00554786	0.0481758	0.00817708	0.0237496	0.0216053	0.0142854	0.0157579	0.0147253	0.0208246	0	0.0952385	0.0493742	0.00628674	0.0286261	0.157987	0.120626	0.0072148	0.0547807	0	0.0447458
df270	1.68555	5.50621	2.93236	2.45737	2.64471	1.41456	2.68769	1.57574	2.49438	2.461	3.52134	7.08279	1.96739	2.23483	2.70054	4.49253	3.20137	5.65982	4.80103	2.13924	1.79563	3.90024	2.37449	2.50267	2.2107	5.51818	3.07705	1.92198	3.94881	1.6732	1.48469	4.83784	2.03452	2.19204	1.7338	1.31323	5.08686	2.42831	3.85446	2.79604	3.09307	3.67539	1.86494	2.08437	2.72898	2.94708	1.78149	1.76907	1.87897
df271	0.04742	0.014744	0.0109478	0.034803	0	0.000735776	0	0	0.0306694	0	0.0893876	0.0025283	0.0071234	0	0	0.00756475	0.0027814	0.045835	0	0	0.0698022	0	0	0.00372715	0.0242615	0.0065298	0.000845186	0.00155206	0.000919305	0	0.115703	0	0.010277	0	0.00983438	0.0065002	0.000658015	0.0081732	0	0.05829	0.0192079	0.00419597	0.0283013	0.178018	0.0588976	0.0182658	0.0393221	0.00147523	0.118876
df272	0.0553471	0	0.00840504	0.0201836	0.00262118	0.027171	0	0.0613685	0.0164569	0	0.00560383	0	0	0.0120024	0	0.0107314	8.53725e-05	0.0512938	0	0.0312127	0.0812948	0.00351853	0	0.00749547	0.0230104	0	0	0	0.000991771	0	0.126367	0	0.00365533	0.000137053	0.00441046	0.0206642	0.0012804	0.0220464	0	0.0398775	0.00174263	0.0057847	0.00889142	0.110682	0.047738	0.0157529	0.0150007	0.00507422	0.0508196
df273	0.0341776	0	0.053138	0.0403004	0.00614653	0.0406331	0.00317255	0.00339735	0.017594	0	0	0	0	0	0	0.00730644	0	0	0	0.05951	0.100023	0	0.0257046	0.0306882	0.0251982	0	0.00975623	0.0385653	0.00837984	0.0159483	0.079873	0	0.0085196	0.00749373	0.00123026	0.0328936	0	0	0	0.110178	0.00575682	0.00406004	0.00634876	0.053772	0.0157046	0	0.0230467	0	0
df274	0.0300347	0	0.101161	0.0687297	0	0.0362575	0.00350575	0.0326077	0.0450645	0.00770163	0.0938176	0	0.0458686	0.00738656	0.00577701	0.00362335	0.0406155	0	0	0.101526	0.0500597	0.000674062	0.029365	0.00894211	0.0285478	0	0	0.00767312	0	0.00366903	0.13287	0	0.00879212	0.0320535	0.00989832	0.0227242	0	0.0270718	0	0.061903	0.0203939	0.018673	0.00394413	0.135775	0.0354106	0	0.12467	0.0148279	0.0704077
df275	1.33035	4.77539	2.1395	2.04004	1.92032	1.39585	2.22829	0.964211	2.51383	1.73269	2.97255	5.67673	1.23634	1.47284	1.84969	3.28425	2.30779	5.19939	3.62881	1.39334	1.35136	2.91657	1.69687	1.89128	1.33631	3.98548	2.60621	1.59012	2.96892	1.2045	1.27584	3.21077	1.35795	1.53091	1.30605	1.12219	4.01956	2.00342	2.73395	2.34383	2.41517	2.66079	1.66016	1.61944	2.0029	2.22216	1.11148	1.38688	1.75358
df276	2.2226	4.42201	2.2433	1.91622	2.71194	1.45926	3.16709	2.11185	1.84359	2.78966	2.49014	5.39869	2.31152	2.22519	2.58897	3.20393	2.33629	4.40072	4.42272	1.63522	1.25029	3.0611	2.53665	2.8001	2.51196	4.78971	3.31962	2.20172	3.47511	2.15528	1.77678	3.90861	2.35001	2.33924	2.23285	1.66263	3.49025	2.53808	3.75218	2.08371	3.07173	3.48881	2.12072	1.61921	2.1393	2.71108	2.01423	1.95542	1.48306
df277	0.28151	0.152814	0.413543	0.334267	0.414784	0.364897	0.326877	0.328366	0.597726	0.256029	0.248932	0.281657	0.52452	0.353191	0.356078	0.282707	0.433418	0.238472	0.165513	0.527473	0.431822	0.344391	0.166588	0.38655	0.307862	0.302702	0.334182	0.221268	0.267736	0.410832	0.310832	0.28091	0.437901	0.412324	0.549771	0.389709	0.605349	0.310199	0.39238	0.304768	0.284878	0.372717	0.26381	0.380478	0.301838	0.348162	0.4126	0.330366	0.464543
df278	2.02112	5.51806	2.8449	2.28028	2.71959	1.62777	3.47711	1.72879	2.42095	2.49714	3.23456	6.07163	1.75369	2.48385	2.86367	3.76728	3.05098	5.78303	5.29478	1.85103	1.69967	3.49285	2.22964	2.58082	2.0707	5.45555	3.23157	2.06498	3.84484	1.70337	1.61157	4.33674	2.03331	2.36101	2.0681	1.67614	4.17043	2.3082	3.92359	2.42534	3.19508	3.51542	2.0704	1.92666	2.56662	2.73416	1.89632	2.25334	1.93725
df279	1.9194	6.56991	2.95352	2.59237	2.83088	1.63903	3.48239	1.54119	2.79946	2.86533	4.13992	7.86403	2.00155	2.79771	2.87423	4.88168	3.36604	7.14751	5.91409	1.95768	1.72965	4.51579	2.43963	3.12166	2.1451	6.69616	3.80571	2.37961	4.76274	1.98322	1.74967	5.17527	2.17734	2.36314	2.30981	1.61635	5.4746	2.82481	4.52117	2.69455	3.9397	4.22345	2.389	2.23596	2.97407	3.47393	1.85036	2.11253	2.20821
df280	1.37377	8.24645	2.22198	2.86018	2.77645	1.70556	2.9653	0.957477	3.72564	1.79461	4.69048	9.81852	1.52339	2.01183	2.04787	5.70006	3.49176	9.33659	5.64591	1.92244	1.81184	4.687	1.9818	2.27886	1.77202	7.1572	3.85742	1.73907	4.69869	1.42308	1.51204	5.09016	1.65113	2.06614	1.86545	0.909569	6.75687	2.84415	3.97931	3.16933	3.36216	4.5019	2.1371	1.99997	3.22734	3.7694	1.24552	1.61066	2.74723
df281	1.41794	5.75873	2.21041	2.37386	2.44319	1.29419	3.13438	1.06349	2.53203	1.47115	3.77909	6.56781	1.19146	1.63454	2.00119	3.621	2.48875	6.14213	4.76232	1.27061	1.71558	3.42871	1.70556	1.96198	1.49438	5.05446	3.25954	1.67183	3.75764	1.03948	1.31496	4.441	1.38343	1.99672	1.72137	0.73618	4.72349	2.22169	3.07062	2.77404	2.3518	2.97871	1.78072	2.02669	2.44289	2.6068	1.34634	1.72788	2.06875
df282	0.116988	0.0760918	0.0420502	0.171886	0.114836	0.189847	0.0811951	0.128465	0.273157	0.0852812	0.15886	0.141379	0.0682734	0.043191	0.0996767	0.100552	0.0494458	0.19949	0.00506737	0.0741176	0.268767	0.0555157	0.108098	0.0480076	0.104834	0.0337273	0.0817875	0.12085	0.0347975	0.0728491	0.184395	0.0596027	0.0411753	0.0714388	0.107112	0.0680772	0.236423	0.11131	0.0476864	0.181102	0.167154	0.109592	0.143588	0.384458	0.216191	0.122197	0.0615291	0.0296182	0.237629
df283	0.149016	0	0.139484	0.0499687	0.0186737	0.0431094	0	0.0283086	0.0630212	0.0207853	0.00546986	0.00182688	0.0297452	0.0272936	0.0131565	0	0.0369616	0	8.70908e-05	0.0971196	0.164489	0.0186376	0.028815	0.035536	0.075104	0	0.0134068	0.0348156	0.00820338	0.0349712	0.0597019	0	0.0229248	0.0360613	0.0235162	0.0735424	0.0167865	0.0186523	0.00429111	0.0903812	0.00337674	0.0351852	0.0383271	0.0604676	0.123876	0.00563976	0.0966989	0.0135589	0.0439135
df284	0.245403	0.104479	0.29885	0.128271	0.240582	0.37146	0.188107	0.340166	0.179287	0.344228	0.311753	0.178822	0.344021	0.535412	0.283199	0.256034	0.259734	0.222111	0.155959	0.213493	0.233744	0.276815	0.413973	0.407055	0.474212	0.318004	0.153964	0.315361	0.191361	0.372127	0.322473	0.129072	0.409965	0.319749	0.54797	0.589249	0.302241	0.237792	0.208109	0.289219	0.128794	0.233638	0.291322	0.487642	0.201907	0.276683	0.283613	0.286771	0.263519
df285	1.54087	3.79682	2.1476	1.72033	1.7599	1.13803	2.18495	1.68545	1.62242	1.85491	2.17613	4.56911	1.51465	1.41099	1.98796	2.60142	1.7529	3.74477	3.08216	1.55003	1.05066	2.26109	1.6642	1.86802	1.7099	3.71821	2.38391	1.69125	2.46959	1.57383	1.16127	2.84143	1.62497	1.55625	1.54478	1.32425	3.52685	1.91941	2.54301	1.69838	2.38281	2.7308	1.46692	1.50626	1.69481	2.09222	1.48558	1.57024	1.19333
df286	0.876016	3.61201	1.36603	1.5947	1.30684	0.858472	1.46804	0.691262	1.72399	1.0145	2.50591	4.45655	0.87145	1.08016	1.3472	2.53301	1.59848	4.09766	2.74021	1.05461	1.14064	1.94673	1.01409	1.28909	0.906021	3.04757	1.79622	0.965923	1.92382	0.730848	0.911194	2.44375	0.942086	1.03897	0.931382	0.645194	3.22247	1.41587	1.94412	1.48572	1.61726	2.12907	1.28285	1.08322	1.49215	1.5271	1.01807	0.94689	1.47552
df287	2.8238	6.16627	3.3225	2.72294	3.30694	1.67369	4.48375	2.07894	2.53436	3.61953	3.95828	7.69137	2.46777	2.91712	3.46757	4.69751	3.2676	6.17347	6.23292	2.20629	1.77843	4.04019	2.88009	3.3863	2.6886	6.59199	3.77821	2.86939	5.00852	2.37465	1.91195	5.44322	2.37123	2.72254	2.43714	1.99502	5.13865	3.27903	4.79372	2.78632	4.20757	4.11876	2.34626	2.61543	2.91012	3.51954	2.52347	2.40299	1.97012
df288	0.043581	0.0312816	0.000657578	0.0192864	0.00767123	0.053667	0.00766953	0	0.0743975	0.00732417	0.0761813	0.00679723	0.026115	0.021838	0.00756498	0	0.00620641	0.018067	0.0245885	0.0311874	0.104931	0.0180239	0.00420217	0.027311	0.00483114	0.00240691	0.0295366	0.0359017	0	0.00918999	0.0538317	0	0.0323577	0.0295089	0.0275564	0.0262902	0.0120304	0.0237628	0.013599	0.090613	0.0131454	0	0.0372939	0.133933	0.0483746	0.026816	0.0345345	0.0269059	0.0292965
df289	1.41581	1.80096	1.40774	1.47858	1.43791	1.01398	1.72942	1.11432	1.47863	1.68439	1.88942	2.89943	1.30208	1.7964	1.39517	2.3748	1.88907	2.31968	2.39713	1.36101	1.29459	2.01564	1.2716	1.52638	1.34898	2.57393	1.29899	1.34882	2.27236	1.29782	1.18221	2.1931	1.30804	1.33404	1.10781	0.966705	1.98491	1.44065	1.7806	1.29193	1.93602	1.64291	1.15799	1.47769	1.54368	1.68307	1.35299	1.21597	1.41425
df290	0.0219964	0	0.000579916	0.0368275	0.0156266	0	0	0.00525603	0.0942217	0.0166816	0.00912713	0	0	0	0	0	0	0.000656813	0	0.00712906	0.0214536	0.000141723	0	0.0103472	0.0465065	0	0	0.00840599	0	0	0.0173597	0	0.000110885	0	0.00471678	0	0	0.0133384	0	0.128102	0.00639441	0	0.00803124	0.0407666	0.00165277	0	0.0159125	0	0.0105655
df291	1.45002	4.58526	1.74242	1.80772	2.05666	1.04632	2.38348	0.918984	2.05222	1.76874	2.50219	5.49065	1.33852	1.52603	1.97992	3.04172	2.12656	4.73495	3.83554	1.39011	1.29113	2.67742	1.50554	1.91349	1.42757	4.39912	2.58798	1.49752	2.87265	1.19863	1.10231	3.15381	1.37512	1.62599	1.47977	1.07935	3.76568	1.76481	2.89134	1.85875	2.57111	2.69349	1.68449	1.29129	1.84796	2.18887	1.29378	1.30602	1.51419
df292	1.67527	6.91119	3.51832	2.57493	2.62102	1.53739	3.27437	1.79932	3.03268	2.7698	4.40902	8.34224	1.96648	2.65937	2.92712	5.29461	3.30898	7.22932	5.75704	1.60675	1.82632	4.31914	2.41826	2.99718	2.34911	6.76219	3.57285	2.28718	4.54169	1.74747	1.71122	4.89529	2.18601	2.22756	2.21264	1.53177	5.71649	2.90323	4.09779	2.93666	3.58031	4.30264	2.24318	2.18394	2.92636	3.56439	1.72488	2.36417	2.16108
df293	0.706007	1.94932	0.899633	0.903422	0.863084	0.57342	1.11158	0.595372	1.0298	0.887104	1.13883	2.30915	0.683528	0.753355	0.916768	1.367	0.98695	2.07599	1.70176	0.671898	0.6142	1.17427	0.865427	0.937661	0.809317	1.92159	1.15048	0.766476	1.32991	0.717636	0.750406	1.43607	0.764311	0.731672	0.784076	0.620281	1.57964	0.898004	1.26763	0.9659	1.17132	1.22103	0.748987	0.79653	0.857139	1.05768	0.642945	0.63401	0.701301
df294	0.00777825	0.111155	0.0657909	0.204932	0.0521319	0.145752	0.06857	0.18451	0.19264	0.095255	0.106331	0.0638434	0.143143	0.139026	0.0476992	0.111743	0.104242	0.282093	0.0778162	0.315546	0.290013	0.0603347	0.0976077	0.0780084	0.136277	0.0122506	0.252931	0.056098	0.0527692	0.138468	0.126054	0.0845652	0.0972614	0.0789608	0.100346	0.112261	0.190976	0.160425	0.0863223	0.243226	0.100689	0.125593	0.183463	0.146556	0.106737	0.0516338	0.311353	0.0922133	0.28877
df295	0.0178044	0.00210473	0.00981179	0.0201686	0	0.0545671	0	0	0.027744	0.00163512	0.00724435	0	0	0	0	0	0	0	0	0.0861954	0.139103	0.00223486	0.00736476	0.00077023	0.0679144	0	0.00482439	0.0113012	0.0068714	0	0.0325234	0	0	0.00765133	0	0.0222794	0.0553455	0.0471535	0.000920956	0.116662	0.0270097	0	0.00913749	0.16579	0.045501	0	0.0186833	0.00425199	0.0270321
df296	0.0552525	0.0208305	0.014691	0.0140937	0.00512241	0.019925	0.00345505	0	0.108982	0	0.00176825	0	0	0	0	0.00333489	0.0149685	0	0	0.00478427	0.0885929	0	0	0.0163303	0.000882128	0	0	0.0189081	0.00650058	0	0.00893894	0	0	0	0.00891286	0.0194431	0.0296354	0	0.00408797	0.0314438	0	0	0.00879102	0.070538	0.0621812	0	0.0224945	0	0.00306751
df297	0.640146	2.00486	0.908997	1.02023	0.921887	0.745068	1.12667	0.599359	1.00698	0.769548	1.23332	2.29922	0.69221	0.795304	0.946305	1.41623	1.03969	2.05347	1.67869	0.760356	0.71817	1.21157	0.825945	0.946695	0.769551	1.80508	1.20888	0.821685	1.36905	0.670834	0.820449	1.42826	0.82034	0.795433	0.695566	0.567007	1.63246	0.930221	1.28101	1.01236	1.10578	1.25886	0.814463	0.885352	0.832367	1.01019	0.626071	0.808827	0.711696
df298	0.212973	0.132731	0.191859	0.26683	0.198012	0.338228	0.0898257	0.329195	0.24677	0.116707	0.249123	0.118936	0.118819	0.211237	0.122953	0.158864	0.267129	0.0686889	0.077665	0.276015	0.445069	0.151447	0.101256	0.310152	0.171497	0.0712124	0.205483	0.183341	0.150855	0.159075	0.329112	0.0538301	0.259581	0.218005	0.399787	0.289071	0.233561	0.241556	0.125752	0.297286	0.188057	0.269189	0.278599	0.297784	0.208939	0.215001	0.227947	0.269669	0.334801
df299	0.833555	1.98297	1.03729	1.0172	1.01615	0.946865	1.22746	0.727465	1.1279	0.96495	1.27955	2.28085	0.825787	0.910257	1.01481	1.39294	1.17441	1.90846	1.6077	0.957665	0.837791	1.37942	1.10134	1.15002	0.91524	1.85641	1.28496	0.95634	1.36117	0.825305	0.881529	1.42202	0.893173	0.954767	0.925763	0.879013	1.69388	1.06081	1.33535	0.934103	1.24946	1.33688	0.881231	1.13483	1.10697	1.06923	0.861896	0.803958	0.984607
df300	1.72543	7.60164	3.48786	2.77403	2.9243	1.84376	3.87271	1.53441	3.27274	2.62809	4.85	9.27464	1.87599	2.55715	2.9402	5.40369	3.329	8.26233	6.16197	1.84074	2.03666	4.90176	2.34079	2.94397	2.24833	7.24276	4.22869	2.44057	4.77629	1.88873	1.78864	5.23925	2.26583	2.4013	2.59906	1.88874	6.39007	3.11317	4.47715	3.15311	3.53315	4.78666	2.3006	2.24465	2.92512	3.76123	1.85974	2.21555	2.30009
df301	0.332469	0.173702	0.267188	0.238103	0.389516	0.429085	0.153166	0.420978	0.386851	0.263106	0.0785262	0.119657	0.452874	0.226651	0.227352	0.0722687	0.38277	0.220766	0.116249	0.379874	0.436996	0.185607	0.423936	0.299542	0.35407	0.073172	0.24567	0.337039	0.281328	0.464869	0.394961	0.209339	0.324204	0.31505	0.309388	0.383531	0.129586	0.297652	0.123101	0.589683	0.110771	0.246291	0.178668	0.121237	0.281304	0.252533	0.381688	0.333674	0.258327
df302	2.98339	5.74836	3.16507	2.52348	3.18853	1.37483	4.06719	1.58952	2.57179	3.25072	3.62507	7.44742	2.19165	2.41579	3.58723	4.3437	3.23092	5.9249	6.46968	2.20133	1.59069	3.7519	2.44833	3.37971	2.11078	6.1882	3.3317	2.35262	4.69997	1.7158	1.56068	5.53521	2.17379	2.28439	1.87499	1.53413	4.82056	2.35835	4.8865	2.70149	3.81007	4.05163	2.06914	2.51725	2.42772	3.26692	2.48676	2.05012	1.93675
df303	0.624423	2.46378	0.83334	1.25024	0.797506	0.970766	0.951714	0.455887	1.45019	0.596881	1.7664	3.20994	0.591955	0.788589	0.705446	1.80573	1.26704	3.32953	1.72547	1.12684	1.04443	1.74494	0.605025	0.745257	0.675173	2.21507	1.11485	0.585757	1.26625	0.688398	0.994395	1.39645	0.71003	0.888189	0.84736	0.437997	2.09462	0.891519	0.972461	1.24334	1.24479	1.49675	0.7209	0.985157	1.58056	1.39693	0.496778	0.796841	1.08485
df304	1.95743	3.89495	2.69281	2.29195	2.35963	1.50257	3.0744	1.41317	2.0467	2.41198	2.7596	5.20869	1.80955	2.05236	2.68463	3.38449	2.23792	4.20353	4.32857	1.74318	1.52919	2.84014	2.09755	2.42571	1.75303	4.06525	2.57887	2.12604	3.21645	1.78276	1.3659	3.71073	1.77155	1.93289	1.6706	1.45015	3.93894	2.15955	3.30937	2.0743	2.73718	3.06575	1.7941	1.86612	2.08091	2.34216	2.04067	1.91625	1.39145
df305	0.0356187	0.0681151	0.0825453	0.0535605	0.05191	0.102126	0.0497272	0.103772	0.129449	0.00313971	0.140528	0.0611748	0.0233209	0	0.0351378	0.0346321	0.101579	0.0214046	0.0467722	0.15608	0.0797468	0.0390755	0.0307099	0.0489184	0.109487	0.0181887	0.0756821	0.0414049	0.0357316	0.0533928	0.127967	0.014899	0.028473	0.0534122	0.0513752	0.0487042	0.0239377	0.0320112	0.00611468	0.187794	0.0119745	0.0309359	0.0823471	0.148491	0.0716404	0.0565863	0.23416	0.0313411	0.10102
df306	0.117721	0.0155466	0	0.127485	0.0436422	0.161833	0.0136066	0.0620906	0.16124	0	0.0400058	0.0710594	0.0293924	0.0441668	0.00218902	0	0.0229041	0.0175317	0	0.0267855	0.143112	0.00185097	0.0211017	0.0650948	0.0228298	0	0.0617255	0.0898524	0.0037589	0.000856095	0.0575306	0	0.0161426	0.00223823	0.0207908	0.0181331	0.0722849	0.0562301	0.0113153	0.138318	0.031418	0.000655949	0.146375	0.0935101	0.128316	0.0697016	0.0791639	0.00153009	0.0494191
df307	1.80149	7.51683	2.84286	2.94383	2.9532	2.01547	3.61596	1.62442	3.39296	2.44892	4.59861	8.75814	2.06123	2.52089	2.57247	4.95195	3.38553	7.95082	5.81266	2.11213	2.0757	4.51086	2.2536	2.58004	2.12246	6.6774	3.99068	2.02958	4.49733	1.88474	1.85708	4.82982	2.13462	2.57733	2.30806	1.6292	6.02063	3.0441	4.34131	3.11655	3.74938	4.4695	2.46229	2.30277	3.13271	3.68664	1.60776	1.94026	2.4781
df308	0.116798	0.08126	0.0222788	0.128157	0.0442499	0.17519	0.0403901	0.0882681	0.0970762	0.0693449	0.0370809	0.00798432	0.0605636	0.0675665	0.0907638	0.039552	0.124139	0.0331882	0.0300224	0.171358	0.192352	0.00481076	0.0916713	0.135721	0.100262	0.00592873	0.0632334	0.0618974	0.0691118	0.14643	0.231227	0.00656701	0.0822029	0.0987272	0.0874805	0.177509	0.0114025	0.0788501	0.0282981	0.125862	0.0833891	0.0449805	0.0362923	0.0927422	0.0835755	0.0411555	0.0888441	0.0933666	0.103688
df309	0.257369	0.250753	0.191219	0.22282	0.273167	0.332925	0.310204	0.515063	0.230871	0.301942	0.412761	0.175777	0.215519	0.230417	0.224047	0.247902	0.245482	0.259662	0.273341	0.227769	0.23828	0.325111	0.239383	0.380007	0.281579	0.246771	0.313692	0.314275	0.273849	0.29155	0.321727	0.337812	0.265088	0.305132	0.312281	0.238731	0.232898	0.433768	0.214441	0.29502	0.139507	0.203439	0.410531	0.427073	0.193872	0.359487	0.206126	0.436314	0.337181
df310	0.166988	0.0537403	0.0205778	0.0732273	0.00350953	0.0746486	0.00989488	0.0455238	0.127859	0.0059364	0.0889862	0.0238622	0.0118413	0.0163385	0.00126526	0.00732019	0.0242851	0.00765816	0.0165332	0.0263186	0.152137	0	0.035835	0.0217552	0.0524232	0	0.0571265	0.0334559	0.00180173	0.0378769	0.0551608	0	0.0406064	0.0106607	0.0348791	0.0517616	0.0208019	0.0553944	0.00130968	0.132365	0.0167721	0.0125468	0.0623217	0.0890399	0.0613627	0.046832	0.0794684	0.0508999	0.107421
df311	1.59879	8.18132	3.0594	3.00455	2.82824	1.51239	3.3853	1.29106	3.3653	2.2471	4.56067	9.97159	1.63668	2.04733	2.73116	5.18571	3.33128	9.04026	6.35997	1.89588	1.99741	4.57177	2.00935	2.57472	1.98314	7.11154	3.90831	2.17356	4.76014	1.31195	1.57517	5.61659	1.77787	2.23722	2.13091	1.14904	6.8908	2.79703	4.29626	3.35252	3.63459	4.63076	2.37287	2.16436	2.65704	3.59637	1.59226	1.88321	2.54685
df312	1.15456	2.23611	1.3128	1.36676	1.33703	1.41869	1.39886	1.48661	1.41689	1.26921	1.42198	2.47546	1.26758	1.24534	1.27179	1.69819	1.35428	2.28269	1.79964	1.27325	1.17599	1.47517	1.38714	1.36204	1.60457	2.01913	1.66223	1.33894	1.54596	1.30483	1.56424	1.70449	1.32883	1.4642	1.4107	1.29114	1.97876	1.35867	1.68	1.6362	1.49451	1.70821	1.3505	1.22147	1.31902	1.541	1.32045	1.23891	1.34514
df313	0.0411815	0.071508	0.0141742	0.0831377	0.00647173	0.0371869	0	0.0143652	0.184058	0.00931414	0.0603244	0.145431	0.032497	0.0262938	0	0.0491703	0.0641183	0.116591	0	0.0616217	0.133702	0.0406465	0.0390802	0.0268789	0.0420724	0	0.0350278	0.00932723	0	0.0039832	0.209272	0.00775686	0.030709	0.00893233	0.0424058	0.0424836	0.289117	0.15733	0.00245064	0.115166	0.0180956	0.0180194	0.033837	0.091371	0.130709	0.0666314	0.0438024	0.0118708	0.119367
df314	0.200631	0.0658668	0.0471944	0.177054	0.148567	0.142476	0.0505538	0.294195	0.20938	0.172969	0.0124834	0.0365197	0.118444	0.117265	0.140468	0.0946456	0.0399845	0.0430917	0.0461833	0.187105	0.116175	0.0616455	0.176592	0.133295	0.261884	0.0278936	0.100307	0.147021	0.0542426	0.294885	0.172526	0.0258868	0.112444	0.127663	0.0707315	0.142707	0.0125226	0.105285	0.0470173	0.104443	0.1604	0.0919728	0.119439	0.0971752	0.0959342	0.038129	0.28963	0.0995252	0.238816
df315	0.421195	0.107981	0.234454	0.432094	0.312137	0.428265	0.264135	0.2275	0.455642	0.220458	0.449767	0.149714	0.274275	0.422008	0.349645	0.247079	0.387694	0.273881	0.285637	0.430116	0.624317	0.374052	0.439326	0.344791	0.395294	0.130624	0.203296	0.42339	0.2587	0.30885	0.403409	0.364367	0.261998	0.417032	0.435623	0.286205	0.208049	0.364092	0.239437	0.617874	0.324043	0.120712	0.388647	0.670945	0.42781	0.253795	0.331854	0.436002	0.411514
df316	2.04138	6.81787	3.56512	2.80711	2.89531	1.61178	3.54592	1.79913	3.20594	2.67178	4.15637	8.3035	2.09643	2.2183	3.01774	4.76008	3.16013	7.25537	5.77873	2.52333	1.93306	4.09013	2.50162	2.74685	2.21285	6.18561	3.74445	2.19798	4.38943	1.7793	1.63084	5.33868	2.16234	2.49817	2.02775	1.58993	6.00924	2.7565	4.28384	3.07782	3.87902	4.32325	2.40364	2.3998	2.95648	3.35727	2.23369	2.03312	2.29528
df317	0.0750894	0.138689	0.216977	0.0936517	0.0772887	0.123196	0.012022	0.0770338	0.269033	0.018546	0.0742895	0.149059	0	0.0890309	0.0615859	0.118307	0.0133589	0.286611	0.00428298	0.137006	0.166928	0.119209	0.00441853	0.0415264	0.0219747	0.0317168	0.0712324	0.0336204	0.0283911	0.0091953	0.0615314	0.096275	0.0337173	0.0373	0.0518807	0.00959505	0.249156	0.0227646	0.0149843	0.168974	0.096962	0.0585642	0.113881	0.147942	0.13616	0.0662341	0.0822203	0.0701877	0.0765177
df318	1.87532	7.10378	2.55534	2.59184	2.63094	1.67262	3.25119	1.63625	2.87652	2.20738	4.31855	8.26069	1.72976	2.20564	2.29546	4.7343	3.03085	7.47761	5.09298	1.44396	1.99084	4.22576	2.25794	2.46511	1.95884	6.15931	3.67818	2.22053	4.19842	1.81504	1.85132	4.51459	1.88926	2.02778	2.07307	1.48473	5.81648	3.12575	3.65291	2.97462	3.09464	4.05302	2.24823	2.01683	2.67158	3.25439	1.34107	2.31745	2.22223
df319	2.19812	7.0541	2.83498	2.72422	2.99873	1.57809	3.43867	1.31058	2.86709	2.53094	4.25217	8.30286	1.76614	2.24867	2.80265	4.60684	2.97882	7.60822	5.51163	1.87461	1.72549	4.06827	2.30553	2.80902	2.11048	6.27473	4.01273	2.31231	4.33747	1.56806	1.50295	4.98317	1.99481	2.48236	2.33977	1.62545	6.20986	2.87228	4.45399	2.98039	3.28108	4.27384	2.18944	2.14008	3.04544	3.15931	1.68825	2.10352	2.08207
df320	2.10983	5.12515	2.31112	2.61694	3.08261	1.78744	3.16367	1.66843	2.31086	2.36512	3.33475	6.53149	1.9515	2.30762	2.72663	3.81784	2.82489	5.01024	4.58787	2.10296	1.78457	3.66552	2.25819	2.66663	2.00827	5.44671	3.37881	2.27548	3.59733	1.82989	1.49825	4.40383	2.20304	2.33922	2.35415	1.71986	4.81125	2.5392	3.85571	2.30789	2.90404	3.64843	2.13914	2.02155	2.56893	3.01678	1.80717	2.49359	1.91003
df321	1.39282	4.62333	1.9467	1.76864	1.93211	1.05614	2.29135	1.14118	1.89585	1.62134	2.5503	5.57285	1.23814	1.52445	1.97592	3.07596	2.10624	4.97872	3.7829	1.66669	1.41127	2.68493	1.46833	2.03819	1.32738	4.4464	2.5241	1.44865	2.84891	1.18907	1.12967	3.26811	1.39924	1.62081	1.23403	0.952972	3.95497	1.69021	2.82174	1.90901	2.52734	2.71857	1.5619	1.4304	1.94936	2.26924	1.32875	1.3564	1.41443
df322	2.29671	4.4423	2.40944	2.21572	2.81236	1.44873	3.1832	1.94619	1.96689	2.89588	2.55634	5.26658	2.3966	2.53751	2.92198	3.27798	2.55035	4.40811	4.29955	1.80739	1.34303	3.0404	2.49151	2.65469	2.3374	4.69616	2.88358	2.53347	3.4844	2.19096	1.76049	3.7035	2.10638	2.2473	2.24235	2.11711	3.95854	2.54114	3.8567	2.16321	3.17708	3.30625	1.88784	1.85042	2.06786	2.50068	2.13603	2.03736	1.61797
df323	0.00425269	0.0270482	0.099029	0.0125755	0	0.0140019	0	0.0391507	0.0273006	0.000799553	0	0.00747956	0.0294117	0.00424559	0.0190353	0.00442476	0.0260199	0	0	0.0454319	0.025722	0.00284269	0.037745	0.015891	0.0266084	0	0.034913	0.0209104	0	0.0128669	0.0726367	0	0.0280928	0	0.0250108	0.0226399	0	0.0314351	0	0.0553017	0.0286402	0.00341868	0.0398233	0.0556228	0.063492	0	0.0229867	0.00674681	0.0143764
df324	0.15118	0.0483422	0.101406	0.297109	0.128027	0.280915	0.0734654	0.183563	0.241432	0.0900893	0.0512	0.0517124	0.182653	0.141598	0.134751	0.0782792	0.185706	0	0.0887832	0.121099	0.203644	0.0847236	0.324936	0.125251	0.193118	0.0777735	0.0916982	0.2154	0.143761	0.17256	0.367551	0.0244468	0.161328	0.189655	0.156159	0.14859	0.0413876	0.0957648	0.053927	0.149176	0.0800547	0.149924	0.245578	0.158017	0.0294866	0.148324	0.196775	0.216866	0.211449
df325	2.82155	4.48245	2.55909	2.01008	2.97428	1.67613	3.75469	2.55019	1.87533	3.18347	2.53028	5.57042	2.52643	2.61277	3.11639	3.17025	2.74226	4.33824	4.45083	1.91365	1.53625	3.18384	2.67739	2.94159	2.95762	4.99121	3.33352	2.95548	3.85631	2.53002	2.04898	3.97519	2.52712	2.89981	2.89973	2.5963	4.22627	2.91118	4.34127	2.26605	3.41897	3.86413	1.97333	2.2012	2.11996	2.9637	2.08577	2.2126	1.65483
df326	1.38657	1.40573	1.85354	1.01984	1.31788	0.714744	1.50502	1.15299	0.599478	1.90255	1.15947	2.09228	1.60587	1.57676	1.84447	1.57198	1.12599	1.2677	2.61549	1.12777	0.650211	1.4201	1.46554	1.67701	1.49655	2.57308	1.34184	1.47686	1.96072	1.2315	0.884485	2.48686	1.37317	1.39709	1.31618	1.38351	1.81631	1.33571	2.34634	0.792028	2.17152	1.72362	0.810545	1.12513	0.768045	1.19056	1.50063	1.25911	0.475329
df327	0.0630859	0.009085	0.0247283	0.0754641	0.00645178	0.0597322	0.0039691	0.0357703	0.1685	0.00253299	0.148461	0.0023432	0.00773743	0.0531447	0.0440378	0.00269591	0.0255452	0.0142662	0.00143093	0.0316345	0.069932	0.0136251	0.0100799	0.00848242	0.0533061	0	0.0324286	0.0282908	0.0260414	0.00619648	0.0817982	0	0.00939976	0.0262165	0.0343364	0.0388136	0.00497053	0.0248122	0	0.0776484	0.0129802	0.0160333	0.0259128	0.0567097	0.046829	0.00738831	0.0987098	0.00449688	0.0573577
df328	1.6763	7.63147	3.17027	2.63691	2.62059	1.34928	3.55424	1.36323	3.18147	2.53196	4.00205	9.25089	1.66972	1.9707	2.71032	4.66449	2.83136	8.55652	5.60435	1.79428	1.68419	3.79906	2.13092	2.47958	1.91246	6.79269	3.70792	2.14943	4.12855	1.77319	1.71603	4.77559	1.86826	2.11385	1.687	1.46339	5.97935	2.73683	4.17245	2.98826	3.71377	4.17069	2.20465	2.0275	2.81559	3.39779	1.6872	1.75256	1.93607
df329	1.68552	5.11507	2.49095	2.17908	2.2863	1.47097	2.78959	1.43528	2.55641	2.24048	3.22802	6.13369	1.6689	1.92117	2.50019	3.91623	2.91362	5.67743	4.47864	1.71664	1.61078	3.47708	2.05878	2.36714	2.01069	5.16609	2.82538	1.92202	3.43007	1.65951	1.57713	3.96211	1.754	2.18172	1.8653	1.52999	4.19818	2.44772	3.47751	2.3233	3.39447	3.28448	1.89275	1.84601	2.54452	2.68507	1.63751	1.85471	1.81221
df330	1.24989	4.36439	1.96953	1.80444	1.77551	1.15407	2.10528	1.14754	1.95991	1.78723	2.4653	5.15962	1.37649	1.52932	1.835	2.97866	2.14516	4.52115	3.43594	1.45703	1.267	2.59433	1.49794	1.74603	1.37882	3.84201	2.43942	1.55559	2.68044	1.20053	1.25277	2.95955	1.46119	1.54984	1.43959	0.989643	3.63404	1.79724	2.55032	1.98828	2.26591	2.71656	1.5097	1.41911	2.00578	2.21713	1.26031	1.40005	1.55418
df331	1.96708	5.57258	2.5277	2.29636	2.60325	1.37547	3.85947	1.39686	2.40284	2.71336	3.18691	6.41361	2.18121	2.24855	2.94061	4.44662	2.84375	5.60115	5.42039	1.72935	1.36761	3.41635	2.47034	2.82713	2.09794	5.90536	3.45279	2.39592	4.2192	1.91548	1.68284	4.54192	2.03855	2.12083	2.0487	1.53173	4.55858	2.64568	4.26342	2.41831	3.82681	3.73237	1.92157	2.22198	2.63021	2.84798	1.85264	1.82924	1.83303
df332	1.61889	4.1776	1.91188	1.56602	2.16969	1.35732	2.78358	1.57683	1.81381	2.23855	2.40367	5.16532	1.70918	2.05351	2.16604	3.28743	2.285	4.02286	3.67755	1.52925	1.32627	2.73677	2.18841	2.2373	2.06975	4.21908	2.76112	2.09641	2.81614	1.74192	1.72703	3.30712	1.91037	2.0999	2.06549	1.76968	3.67043	2.39102	3.14101	1.80739	2.85039	3.27043	1.78618	1.50359	1.88467	2.68674	1.65768	1.69631	1.40723
df333	1.47461	4.31527	1.70873	1.9936	2.0782	1.31515	2.52487	1.3991	2.07275	1.83545	2.48299	4.99522	1.59669	1.52482	1.95073	2.98378	2.13101	4.43731	3.55503	1.69075	1.06473	2.48953	1.96075	2.05935	1.77755	4.38247	2.67685	1.68693	2.92646	1.60481	1.37819	3.10578	1.68018	1.64808	1.68582	1.47074	3.34637	2.29304	2.90561	1.7756	2.53338	2.56038	1.59965	1.4764	1.80537	2.1731	1.37095	1.37079	1.57817
df334	0.337226	0.148203	0.433252	0.366709	0.391608	0.34735	0.481107	0.234381	0.220636	0.343153	0.192607	0.0769513	0.369802	0.259717	0.321406	0.159559	0.204075	0.152609	0.144721	0.406317	0.374097	0.118992	0.390479	0.369913	0.454864	0.0744533	0.196325	0.356214	0.222087	0.352338	0.379687	0.141045	0.342761	0.489131	0.386904	0.330487	0.112466	0.260058	0.413743	0.436078	0.274673	0.243765	0.283554	0.29651	0.368392	0.179652	0.537549	0.294974	0.274438
df335	2.27984	4.20557	2.21119	1.76772	2.43779	1.53927	3.83427	2.12534	1.90299	2.79544	2.75979	4.98908	2.04045	2.45605	2.69235	3.24158	2.62657	4.31789	4.22601	1.67442	1.44631	2.8619	2.18761	2.58847	2.56771	4.6136	3.06836	2.45909	3.51514	2.05185	1.8197	3.59442	2.14946	2.23352	2.29892	1.9213	3.62315	2.76475	3.86489	2.08533	3.09953	3.45355	1.94029	2.08174	1.90981	2.62093	1.93992	2.23014	1.37256
df336	0.00406852	0	0.00691489	0.0307921	0.0175368	0.0181525	0	0	0.116033	0.00612023	0.00249797	0	0	0	0	0	0	0	0	0.00550714	0.0633757	0	0	0.00308973	0.0185596	0	0.0164749	0.027681	0.00211219	0	0.0771723	0	0	0	0.00279989	0	0	0	0	0.144056	0	0	0.00333264	0.0604731	0.0133176	0	0	0	0.0534129
df337	1.43457	4.04293	2.07428	1.71301	1.78716	1.42547	2.45578	1.23643	1.82998	1.92421	2.45166	4.73781	1.46981	1.69756	1.87983	2.82218	1.96872	4.10064	3.44721	1.45529	1.2494	2.53019	1.69166	2.00333	1.56014	3.87012	2.33666	1.71457	2.70089	1.3856	1.28987	2.94302	1.50676	1.66072	1.58981	1.31638	3.53916	1.99856	2.80607	1.83926	2.31991	2.72786	1.47337	1.37689	1.91267	2.12233	1.32129	1.42571	1.32669
df338	0.120651	0.438828	0.392153	0.385401	0.171551	0.293674	0.179504	0.239786	0.395608	0.127834	0.234187	0.350278	0.183808	0.102766	0.179138	0.165727	0.229726	0.407727	0.206762	0.0875864	0.200047	0.224829	0.146083	0.061338	0.108399	0.119045	0.185385	0.304089	0.242754	0.171597	0.305378	0.158165	0.191446	0.15158	0.160886	0.235435	0.318381	0.147944	0.0889552	0.365186	0.135139	0.203832	0.227466	0.32936	0.237044	0.185542	0.287942	0.196963	0.344945
df339	0.41787	0.149276	0.194241	0.279846	0.0586126	0.144796	0.244212	0.152645	0.181145	0.0540225	0.0568753	0.0264138	0.0787255	0.0271073	0.0875355	0.0687788	0.0749481	0.136898	0.0931505	0.239852	0.19501	0.0752814	0.102473	0.0677841	0.0675439	0.00472445	0.100031	0.205086	0.0388303	0.00713299	0.120042	0.0797486	0.120511	0.0754958	0.0806431	0.153924	0.0731114	0.0135703	0.0710791	0.166845	0.0963095	0.0963523	0.211872	0.405384	0.118906	0.156078	0.179204	0.10226	0.0801776
df340	1.33228	0.825308	1.58014	1.00433	1.52884	0.887138	1.81358	1.32906	0.88612	1.92697	1.06425	1.02122	1.56944	1.48634	1.98388	1.39789	1.43917	0.58653	2.40362	1.18288	0.774975	1.3759	1.47666	1.57	1.34585	1.54424	1.34461	1.4838	1.89134	1.57322	1.00766	1.97673	1.62661	1.31811	1.22759	0.97998	0.824151	1.05131	1.85574	0.79023	1.58323	1.24761	1.1493	1.04758	1.12608	1.31523	1.61591	1.22252	0.790685
df341	0.0398553	0.133021	0.0943585	0.0969187	0.0487062	0.157978	0.0298278	0.0452688	0.198271	0.00743205	0.19924	0.0559166	0.0224699	0.0235354	0.0419655	0.0720096	0.0745409	0.160237	0.00111898	0.048961	0.214481	0.0444657	0.0151295	0.0696575	0.107387	0	0.0663891	0.0351597	0.00098132	0.0140437	0.176298	0.0294257	0.0668247	0.0104221	0.0257109	0.0561007	0.230069	0.0834946	0.00848254	0.188204	0.100698	0.0561939	0.227415	0.0518671	0.130158	0.113104	0.0172542	0.0411669	0.253766
df342	1.41339	6.58328	2.83531	2.83307	2.53093	1.74925	2.85581	1.08156	3.26098	1.87461	4.1879	7.93512	1.6053	1.79651	2.49712	4.37965	2.85433	7.28755	4.79908	2.24507	1.87824	3.97386	1.75007	2.21773	1.64685	5.61368	3.33248	1.78233	3.61563	1.215	1.53448	4.43715	1.65627	1.94406	1.86539	1.21717	6.05095	2.31936	3.71359	3.02607	3.08561	3.98114	2.14328	2.12299	2.89229	3.0101	1.57271	2.0608	2.25431
df343	1.91835	7.2936	2.82022	2.73985	3.081	1.69166	3.77635	1.75746	2.9244	2.42059	3.81098	8.56093	1.85455	2.13923	2.86126	4.74677	3.21611	7.66777	6.09799	1.99665	1.93901	4.10276	2.38679	2.73899	2.29039	6.75078	3.74723	2.36484	4.43567	2.02578	1.51544	5.05754	2.20989	2.46187	1.8797	1.44438	5.69898	2.72347	4.24703	3.10417	3.60874	4.18423	2.25149	2.50218	2.88609	3.56463	1.66482	1.86194	2.20898
df344	0.416999	0.107911	0.239826	0.391659	0.331216	0.436284	0.22143	0.431328	0.259486	0.430441	0.27703	0.113512	0.306357	0.384099	0.331137	0.248684	0.367495	0.132696	0.150906	0.24583	0.481518	0.28002	0.370237	0.265277	0.352339	0.212163	0.383476	0.327816	0.301547	0.29256	0.399358	0.126234	0.287939	0.273058	0.453441	0.317052	0.191081	0.246806	0.157145	0.406828	0.358969	0.228042	0.422153	0.435677	0.334835	0.336268	0.27231	0.382644	0.495436
df345	0.41527	0.221222	0.487192	0.289956	0.249297	0.145411	0.241784	0.295888	0.267513	0.255046	0.0679865	0.179132	0.414629	0.16459	0.199307	0.109774	0.109685	0.194663	0.129086	0.330523	0.236703	0.0984998	0.239664	0.227546	0.348207	0.111282	0.320329	0.229523	0.163073	0.228724	0.31157	0.2068	0.188524	0.200963	0.20109	0.31107	0.186553	0.190901	0.167984	0.297617	0.355028	0.214547	0.169095	0.488813	0.239652	0.147729	0.353884	0.287527	0.12669
df346	1.68649	3.71208	1.87023	1.85602	2.04398	1.41957	2.25423	1.14975	1.94836	1.87024	2.41108	4.4422	1.49525	1.79528	2.17715	2.92912	2.26543	3.99957	3.31282	1.7297	1.48003	2.56802	1.72487	1.99465	1.6883	3.99631	2.31214	1.73914	2.63127	1.57467	1.26434	2.89346	1.52276	1.75974	1.56166	1.29913	3.1886	1.97393	2.88741	1.86591	2.62991	2.70843	1.50745	1.49045	1.96838	2.03267	1.443	1.44826	1.51585
df347	0.193192	0.0551695	0.429997	0.171241	0.125245	0.12544	0.0632693	0.236925	0.120125	0.165431	0.0323508	0.0305215	0.15432	0.0947845	0.128679	0.0805921	0.0888241	0.126343	0.00798963	0.0301194	0.172426	0.0151826	0.077899	0.0582639	0.221585	0.0380653	0.065664	0.148074	0.0805368	0.151786	0.377746	0.0435672	0.0575707	0.126687	0.115535	0.275358	0.150301	0.197453	0.0266002	0.239595	0.0363432	0.109555	0.0974394	0.249335	0.167155	0.0911493	0.158424	0.056929	0.192443
df348	1.76873	7.48766	2.71096	2.70299	2.73275	1.69231	3.19224	1.45515	3.20026	2.27327	4.67969	9.3336	1.7086	2.34837	2.49357	5.15063	3.01285	8.81685	5.74066	1.73656	1.95482	4.36803	2.12775	2.54031	1.97132	6.85616	3.90954	2.04158	4.54376	1.65479	1.63089	5.16325	1.77074	2.24304	1.83231	1.15073	6.27486	2.85281	4.02569	3.0915	3.22281	3.99425	2.11391	1.99464	3.05569	3.41778	1.53426	1.99376	2.44688
df349	0.00713739	0.0350326	0.0320742	0.141371	0.00348658	0.0424037	0.0192956	0	0.0987469	0.0034841	0.00932805	0.00804209	0.0186807	0.0304351	0.00260092	0.00508222	0.0208607	0.00210472	0.000609853	0.012359	0.0402516	0.0718404	0.00933664	0.00879525	0.0355638	0	0.0466181	0.0106832	7.02534e-05	0.0262277	0.0162866	0.0085518	0.0183064	0.00727159	0.00306576	0.00486922	0.0259402	0.0255886	0	0.0340942	0	0.0100533	0.0208108	0.0532383	0.0168696	0.00132533	0.0603476	0	0.0506137
df350	0.266144	0.11262	0.440135	0.303819	0.319098	0.262027	0.324321	0.336228	0.187729	0.399448	0.0817106	0.176772	0.34887	0.321643	0.297808	0.138006	0.208774	0.160717	0.21659	0.37087	0.266995	0.158692	0.293698	0.194962	0.407752	0.192529	0.207867	0.304018	0.221235	0.243777	0.293455	0.334699	0.323105	0.287606	0.250741	0.302186	0.156812	0.272504	0.272539	0.216818	0.30631	0.262833	0.230378	0.239128	0.296906	0.215138	0.476714	0.171662	0.234835
df351	1.952	7.05775	3.84058	2.92514	2.72893	1.50959	3.65712	1.63762	3.25108	2.7672	4.08508	8.10261	2.29367	2.41162	3.12214	4.54689	3.24374	7.35666	5.82482	2.23333	1.74194	4.18937	2.49021	2.81256	2.08121	6.32071	3.84501	2.39331	4.5801	1.86498	1.53485	5.15366	2.11175	2.31051	2.03808	1.36834	6.29344	2.98799	4.17422	3.01408	3.49065	4.1104	2.54806	2.12293	2.76329	3.77271	1.99717	2.12005	2.42713
df352	0.807537	2.0772	0.9293	1.00187	0.905365	0.857748	1.197	0.642266	0.974652	0.956353	1.49484	2.45284	0.704438	0.838491	0.923726	1.46362	1.23075	2.28963	1.59252	0.723753	0.904192	1.25519	0.940478	0.917401	0.760719	1.95012	1.26452	0.902179	1.37771	0.711964	0.743517	1.51456	0.691152	0.867391	0.761625	0.681892	1.76361	0.994082	1.40869	1.04327	1.11168	1.31342	0.777214	1.03515	1.03196	1.1449	0.714577	0.761853	0.926206
df353	2.42596	5.70248	3.13334	2.20781	3.00687	1.46722	3.41214	1.83282	2.29287	3.12467	3.55457	6.96021	2.30303	2.81276	3.10793	4.38406	2.84311	6.04026	5.23265	2.05469	1.33672	3.56307	2.78851	2.96695	2.5499	5.93334	3.58921	2.3257	4.36664	2.11378	1.75302	4.83277	2.43069	2.42827	2.37014	2.03681	5.09182	3.07423	4.35527	2.42376	3.77836	4.05956	2.00604	2.12589	2.37744	3.1709	2.34362	2.17955	1.67165
df354	1.58183	6.62559	2.54744	2.52504	2.66552	1.81432	2.89595	1.77143	3.06697	2.00806	3.65846	8.13526	1.7887	1.783	2.3255	4.1423	2.93377	7.11357	4.77459	2.15807	1.88334	4.04368	2.07389	2.43284	2.20013	5.77128	3.72895	2.08554	3.75937	2.05293	1.81671	4.30007	2.14087	2.33192	2.26606	1.46381	5.97455	2.88948	3.96872	3.01292	3.69376	4.28627	2.50929	2.18715	2.70708	3.35282	1.42931	2.02148	2.22917
df355	1.62075	4.54963	2.87903	2.14668	2.50599	1.61637	2.81605	1.49644	2.26391	2.59647	3.04922	5.79014	2.04465	2.85531	2.52122	3.9669	2.79678	4.79942	4.41299	1.69107	1.43571	3.28025	2.15539	2.5744	2.01967	4.69949	2.80775	2.21882	3.5519	1.91056	1.51486	3.83571	2.0091	2.04696	1.82258	1.78101	3.82947	2.40747	3.48321	2.16444	3.30902	3.35953	1.86194	1.78024	2.44083	2.76573	1.78601	1.75007	1.93355
df356	0.086792	0.0134833	0.0198944	0.0784582	0	0.0854006	0.0425232	0.0183904	0.0692241	0.00464228	0.0963168	0	0.0312057	0.053435	0.0222278	0.0447335	0.0247116	0.0147749	0.00407277	0.136932	0.135155	0.000820883	0.0249447	0.0101266	0.119039	0	0.0410791	0.0447932	0.0294627	0.0201102	0.102466	0	0.0242907	0.00523167	0.0192494	0.0299109	0.0380405	0.118287	0.0298753	0.031864	0.0255024	0.000448646	0.0631249	0.158799	0.160693	0.0664528	0.0441786	0.0110406	0.0511869
df357	0.475244	0.124015	0.159371	0.14772	0.166	0.185191	0.236162	0.447614	0.22564	0.130686	0.114796	0.155169	0.284911	0.213525	0.245828	0.0721499	0.151699	0.0601682	0.173382	0.110514	0.149985	0.0655535	0.0761259	0.220317	0.253772	0.107034	0.24957	0.143291	0.165413	0.136841	0.361646	0.16906	0.18741	0.253103	0.270494	0.270094	0.136572	0.189521	0.193634	0.254182	0.167442	0.21904	0.278778	0.304429	0.11353	0.256973	0.296562	0.396877	0.208936
df358	0.12824	0.0600959	0.316298	0.162915	0.0791254	0.140044	0.0361371	0.128734	0.335687	0.0868146	0.20436	0.0793663	0.125652	0.0929126	0.0842659	0.171843	0.0857164	0.130195	0.00133274	0.146583	0.134941	0.168912	0.0940151	0.0778044	0.0932405	0.0192061	0.138163	0.190157	0.113569	0.115805	0.20685	0.0720304	0.179841	0.123997	0.136371	0.162474	0.145955	0.146687	0.0526085	0.194919	0.0432779	0.0787898	0.168183	0.324918	0.165967	0.189395	0.159535	0.0972364	0.244035
df359	0.0253264	0.0171345	0.0791409	0.097914	0	0.0860301	0.0662581	0.0116841	0.0878616	0.0395665	0.0631172	0.014929	0.0128453	0.00324616	0.00503611	0.0239346	0.0436101	0.0153498	0.00972141	0.140234	0.189249	0.0246738	0.0317201	0.0644541	0.0928186	0.0202266	0.0269426	0.0411702	0.000721393	0.022195	0.0421406	0.0111789	0.0172982	0.0454698	0.01724	0.00496971	0.0293864	0.0135838	0.0295609	0.168879	0.0398753	0.0395303	0.0448828	0.171848	0.14037	0.00948373	0.103363	0	0.0802281
df360	0.0528514	0.0288416	0.00915513	0.0137372	0.0219714	0.0111538	0	0.0483555	0.0603435	0.0413709	0.00183948	0.000101121	0.031654	0.00969472	0.0125412	0.00441178	0.0359911	0.0217163	0.0136503	0.0639538	0.0444734	0.0162784	0.0117582	0.00454324	0.0879734	0.00142125	0.0207491	0.0438145	0.0194455	0.00467596	0.0190906	0	0.000700193	0.0521746	0.00148743	0.0310987	0.00176274	0.0184406	0.00307555	0.112642	0.0226291	0.022337	0.058203	0.0346909	0.0430051	0.0313959	0.0735297	0.0342639	0.0462762
df361	0.247042	0.236386	0.251381	0.204882	0.128324	0.237176	0.266511	0.266063	0.196528	0.169323	0.250452	0.29926	0.166541	0.194759	0.161202	0.312617	0.203129	0.143692	0.345925	0.218024	0.360824	0.269739	0.0878165	0.129969	0.241234	0.299204	0.183567	0.211405	0.22669	0.220336	0.359539	0.304742	0.111168	0.272093	0.156608	0.167887	0.221578	0.214411	0.204868	0.376386	0.222797	0.188314	0.152872	0.206192	0.298549	0.200549	0.265161	0.257792	0.218342
df362	2.13431	5.64034	3.07602	2.68133	2.82277	1.31883	3.734	1.49252	2.44832	2.90018	3.46231	6.8882	2.12342	2.25275	3.21458	4.01978	2.83263	5.73014	5.58342	2.03261	1.43139	3.49409	2.50279	2.85496	2.05497	5.68264	3.36585	2.15251	4.21768	1.67901	1.43332	4.78733	2.10348	2.46357	2.0696	1.62728	4.76364	2.64858	4.33403	2.58	3.75034	3.86315	1.78194	2.16396	2.43817	2.60866	1.87678	2.01701	1.73529
df363	2.41569	4.96867	3.41644	2.27975	2.95682	1.57793	3.53001	1.81725	2.28058	3.45515	3.11265	6.03099	2.60706	2.70872	3.4128	4.15607	2.93735	5.26223	5.31514	2.35279	1.44792	3.46025	2.85378	3.29377	2.69267	5.28277	3.20173	2.55248	4.1936	2.37844	1.8405	4.77772	2.53381	2.45341	2.26037	2.14825	4.37725	2.84729	4.524	2.38721	4.00037	3.90842	2.06852	1.94811	2.30015	2.75626	2.21684	2.26678	1.58754
df364	2.07954	4.67789	2.43197	2.44812	2.8352	1.96983	3.17413	1.48471	2.38043	2.77046	3.10347	5.28117	2.06239	2.34772	2.61427	3.58196	2.77015	4.9155	4.59432	2.41092	1.65631	3.0882	2.56642	2.82241	2.34396	4.70899	3.16871	2.18134	3.61356	2.18753	1.36461	3.95506	2.3476	2.53623	2.2709	1.64681	3.87008	2.62576	4.01393	2.38539	3.48175	3.23581	2.10554	1.88761	2.63292	2.7991	2.00627	2.07166	1.81702
df365	0.0586997	0	0.0549053	0.0754943	0.0232298	0.0394562	0.00782307	0.0805508	0.0906896	0.0076513	0.0264053	0.0014652	0.0179256	0.0316602	0.0281935	0.00524467	0.0318106	0	0.00148679	0.086392	0.045102	0	0.0133336	0.047535	0.0406704	0	7.23233e-05	0.00650788	0.0297503	0.032143	0.0163223	0	0.0374873	0.0125203	0.00625096	0.00987335	0.0171177	0.0320386	0	0.114604	0.0171896	0.0227794	0.0631834	0.166392	0.052191	0.00370994	0.102444	0.00357711	0.0216633
df366	0.115175	0.264374	0.388786	0.180021	0.118289	0.252845	0.100811	0.154103	0.35015	0.158919	0.176549	0.129734	0.0810656	0.12717	0.0895635	0.182649	0.166514	0.406329	0.0863819	0.157064	0.172239	0.164999	0.127851	0.051953	0.143279	0.0579891	0.0484316	0.0917398	0.181217	0.116494	0.213057	0.224532	0.110041	0.0880981	0.0910547	0.125213	0.11065	0.212194	0.0931923	0.247795	0.0952348	0.0752514	0.151485	0.332147	0.256965	0.182254	0.135263	0.107877	0.180747
df367	0.16602	0.163874	0.0504348	0.240293	0.0272527	0.207084	0	0.0698764	0.494242	0.0340402	0.339013	0.199933	0.00157221	0.111755	0.0174166	0.247508	0.124876	0.449782	0	0.128806	0.39412	0.0848815	0.0173488	0.0420958	0.0661614	0.0422376	0.24384	0.102973	0.0393694	0.0419539	0.163912	0.00356094	0.0619394	0.0696869	0.0808719	0.0724314	0.571572	0.409385	0.126757	0.353158	0.176355	0.0451374	0.149172	0.385053	0.361143	0.123129	0.0489979	0.125546	0.39778
df368	0.772366	2.72629	0.955333	1.17555	0.94821	0.698935	1.21945	0.548563	1.27845	0.846817	1.66401	3.28405	0.656803	0.868963	0.97543	1.92698	1.2302	3.2169	1.90634	0.737342	0.768848	1.48287	0.884237	1.08877	0.70111	2.28877	1.41959	0.811842	1.54619	0.683576	0.784841	1.80148	0.747192	0.908983	0.783059	0.514319	2.15797	1.233	1.42247	1.37679	1.28913	1.3996	1.03201	0.917295	1.37698	1.2273	0.679064	0.742368	1.23776
df369	1.43832	3.98606	2.00959	1.72039	2.08452	1.23977	2.36691	1.60861	1.76648	1.78788	2.35557	4.74889	1.63826	1.75491	2.02788	2.67408	2.00305	4.29349	3.22287	1.88008	1.4627	2.48371	1.77456	2.04095	1.68971	3.85637	2.47346	1.67489	2.6178	1.45045	1.3438	2.91265	1.80607	1.7393	1.79948	1.48666	3.55638	1.89946	2.71445	1.87045	2.33568	3.10839	1.71341	1.51366	1.93158	2.42336	1.5231	1.6482	1.41078
df370	0.0563131	0.0444079	0.0579454	0.0474827	0.05545	0.1038	0.0115603	0.120402	0.117042	0.0273671	0.00790057	0.0382234	0.0929666	0.0253058	0.0846419	0.00424706	0.0495805	0.0299877	0.00680738	0.207309	0.128269	0.0168366	0.0812248	0.0639559	0.0559067	0	0.0376076	0.0423562	0.00113232	0.0590206	0.0743671	0.0114968	0.00796604	0.0428159	0.0291382	0.0839546	0.0344849	0.0254377	0.00178826	0.13588	0.0255549	0.0491035	0.046311	0.179427	0.223707	0.0427129	0.085547	0.0502603	0.0676505
df371	0.0485591	0.0607475	0.024656	0.0272739	0.047371	0.0637647	0.0104084	0.058791	0.0179832	0.00317566	0	0.0233579	0	0.0113611	0.00887394	0.0335686	0	0.0164292	0	0.00859064	0.0617402	0	0.00904923	0.018299	0.00648643	0	0.0337386	0.038411	0.000392748	0.0237365	0.0909865	0.00300332	0.0157097	0.0166992	0.0497942	0.0142802	0	0.0162518	0.0111301	0.0917195	0.0353492	0.00114599	0.0246861	0.0845938	0.0395966	0.0375743	0.0476275	0.00888047	0.0099763
df372	0.0581623	0.049802	0.000621939	0.0113699	0	0.0311031	0.000698128	0.00263075	0.0743708	0.0112021	0.030462	0.00521008	0	0.00504319	0.000503751	0	0.012133	0.0244643	0	0.010582	0.0966443	0	0.0143417	0.0176272	0.00104322	0.00514938	0.0125921	0	0	0.000472174	0.0203658	0	0.012436	0.00901384	0.0218356	0.0133197	0.00532386	0.0281705	0	0.0414729	0	0.00238673	0.00567133	0.12734	0.0845869	0.0184886	0.00078964	0.00986048	0.0157299
df373	1.75723	5.91442	2.62232	2.34855	2.25605	1.43004	3.23519	1.51943	2.61054	2.71288	3.49534	7.04902	1.82623	2.32411	2.54858	4.2715	3.02417	6.17737	4.97393	1.4766	1.57661	3.77066	2.61653	2.70523	2.0398	5.57435	3.11509	2.3804	4.07703	2.00604	1.61741	4.41237	2.0326	1.95911	1.90763	1.38316	4.53572	2.74193	3.41466	2.47408	3.40684	3.40106	2.15042	1.96745	2.7855	2.93151	1.67284	2.02159	1.92167
df374	1.22656	0.557534	1.18771	0.660443	1.22549	0.890971	1.22699	0.896576	0.615311	1.55879	0.664111	0.880396	1.23597	1.32398	1.17883	0.978968	0.867506	0.586922	1.06915	1.09059	0.619949	0.920166	1.13898	1.19826	1.12933	1.21535	0.971751	1.11275	1.20213	1.09643	0.841097	1.12564	1.05568	1.04451	1.02899	1.43031	0.96794	1.27194	1.39834	0.695807	1.17673	1.17109	0.599934	0.871852	0.671051	0.703429	1.02126	0.936753	0.649769
df375	1.54036	4.06331	1.97001	1.94652	1.84336	1.30927	2.28848	1.29724	2.03781	1.76209	2.40838	4.34945	1.66737	1.70946	1.99991	2.78111	2.15054	4.06929	3.42869	1.36393	1.37858	2.38778	2.00962	2.02705	1.58605	3.7893	2.32552	1.82465	2.83613	1.6904	1.27755	2.84754	1.80464	1.67144	1.56989	1.5385	3.08235	1.84771	2.61658	1.83487	2.26429	2.31848	1.63779	1.40803	1.88446	2.0068	1.50597	1.50229	1.46409
df376	1.91759	5.7062	2.40435	2.0694	2.35312	1.59407	3.25184	1.51899	2.26564	2.57227	2.92163	6.68923	2.07054	2.00127	2.22888	3.72396	2.66726	5.94207	4.34028	1.57253	1.13736	3.3033	2.25372	2.30538	2.16899	5.4253	3.12399	2.016	3.73903	1.96244	1.64402	3.96408	1.88991	1.87843	2.03716	1.58501	4.68573	2.59638	3.61186	2.41522	3.22884	3.62432	1.88054	1.92667	2.15231	2.63485	1.39323	1.81122	1.60117
df377	0.0214799	0	0.0522837	0.00435275	0	0.0870414	0	0.000611764	0.0820889	0.0115201	0.101524	0.00340035	0.019009	0.0366701	0.0110259	0.0380423	0.0502853	0.0362104	0	0.0754044	0.0758553	0.00270309	0.00187201	0.00238144	0.042854	0.00961135	0.000130529	0.0238858	0	0	0.0916406	0	0.00217725	0.0171666	0.0202902	0.000580878	0.0161281	0.043294	0	0.0357669	0.00255987	0.00289364	0.0582246	0.0926005	0.115274	0.00955221	0.0417106	0.00212345	0.0625933
df378	0.0551754	0.0102392	0.0275646	0.152385	0.0605405	0.0978211	0.0113044	0.0532767	0.117487	0.017294	0.0103556	0.000417104	0.0192337	0.0189948	0.00639974	0.0106056	0.025676	0.0173277	0	0.180434	0.17944	0.00619184	0.0298222	0.109801	0.117542	0	0.0563563	0.0719936	0.0323132	0.0279767	0.107863	0.000702814	0.0278181	0.0131001	0.0307869	0.0300299	0.00884272	0	0	0.130663	0.00195247	0.0178552	0.0159722	0.0744467	0.0467071	0.0113928	0.0523418	0	0.00809015
df379	1.3653	2.6885	1.4734	1.47388	1.50957	1.24164	1.57357	1.04617	1.9025	1.22939	1.92172	2.97595	1.18976	1.17887	1.49342	2.11382	1.67112	2.9844	2.16461	1.43666	1.22066	1.85595	1.37957	1.36338	1.2265	2.28307	1.61466	1.34863	1.75406	1.13889	1.07034	2.08275	1.27062	1.28501	1.11439	1.09046	2.49836	1.499	1.80379	1.57496	1.62095	1.85042	1.28484	1.46903	1.62519	1.50476	1.28661	1.30872	1.58379
df380	0.0336886	0.00521791	0.0256556	0.0390296	0.00726783	0.0291775	0	0.0062588	0.0284182	0	0.00947684	0.0173823	0	0	0	0.0018753	0.00382926	0.0283362	0	0.00527834	0.142916	0.00456149	0	0.013575	0.0135725	0	0	0.0123818	0	0.00293013	0.043911	0	0.00250891	0	0	0.00803749	0.0296129	0.00964004	0	0.130229	0.00655055	0	0	0.0871168	0.0472298	0	0.0486115	0.00169001	0.0236279
df381	0.766327	2.16953	1.03243	1.08963	1.02486	0.746686	1.23359	0.912398	1.09666	0.946333	1.24155	2.433	0.856334	0.87556	1.07805	1.55716	1.0788	2.15286	1.94501	0.725084	0.663607	1.26405	1.0428	1.00884	1.06955	2.08314	1.33622	0.88574	1.53796	0.933269	0.844351	1.60846	0.985631	0.907948	0.90447	0.716895	1.64393	0.978886	1.49435	1.11207	1.29926	1.40766	0.94368	0.801176	0.999433	1.23695	0.845277	0.794935	0.721444
df382	1.78689	6.90062	3.15456	2.76153	2.88681	1.53167	3.34899	1.80742	2.96003	2.2816	4.24438	8.20869	1.79019	2.1047	2.48418	4.66078	3.26571	7.38929	5.27368	1.75479	2.0152	4.31553	2.05877	2.55023	2.06797	6.27061	3.72195	1.96107	4.04909	1.71068	1.65938	4.45515	2.02062	2.24526	1.93776	1.447	5.83527	3.17925	3.88496	3.08051	3.16794	4.23177	2.35042	2.39553	3.02092	3.65405	1.62422	1.91782	2.32586
df383	1.13034	0.467719	0.610471	0.835959	0.923889	1.04767	1.05559	0.678711	0.680612	0.823479	1.35016	0.902619	0.940605	0.880778	0.971663	1.08804	1.17195	0.653538	0.841299	0.912562	0.806449	1.22528	0.891791	0.777926	0.78142	0.838114	0.752103	0.765614	0.875168	0.743982	0.748281	0.986206	0.985755	0.97864	0.847438	0.945307	0.760291	0.813008	1.05685	0.855322	0.996001	0.90181	0.659565	1.23256	0.891894	1.04694	0.843251	0.925486	0.993713
df384	0.379974	0.343887	0.335575	0.271507	0.210573	0.430165	0.255548	0.447491	0.396662	0.225657	0.245552	0.321997	0.281081	0.172396	0.192417	0.259248	0.273378	0.346158	0.0664996	0.301346	0.318489	0.232813	0.281841	0.305952	0.417463	0.0821325	0.391273	0.32026	0.245858	0.331523	0.525211	0.211586	0.353638	0.363203	0.395533	0.464253	0.545807	0.405182	0.239163	0.42653	0.235936	0.339505	0.332921	0.360759	0.203979	0.316929	0.419525	0.45718	0.326979
df385	0.925056	2.58364	0.94936	1.37807	1.30638	1.14323	0.993025	0.800584	1.73013	0.803234	1.92983	3.12826	0.710536	0.861447	0.951662	1.93197	1.36396	3.11925	1.63319	1.3498	1.02843	1.79258	0.971134	0.865262	0.921615	1.96078	1.43947	0.890152	1.41352	0.86433	0.954927	1.68303	0.90556	1.03813	1.09317	0.619034	2.77689	1.47007	1.39268	1.60364	1.37187	1.99365	0.996967	1.45555	1.47989	1.66195	0.73305	1.13698	1.46528
df386	2.12767	6.40097	3.30964	2.46254	2.89602	1.27431	3.08916	1.87536	2.80925	2.79764	3.66765	8.07445	1.96407	2.43856	3.04588	4.35196	2.94727	6.65712	5.78955	2.38758	1.83387	3.8902	2.36208	2.78018	2.2623	6.07209	3.68516	1.97865	4.03709	1.68955	1.71651	5.09083	2.02225	2.43716	2.01049	1.42632	5.573	2.62227	4.3211	2.88103	3.82634	4.12214	2.16121	2.26829	2.78341	3.1612	2.11895	2.05105	1.99945
df387	0.0244661	0.0110834	0.0338861	0.0478555	0.00211365	0.0413972	0.00319501	0	0.0358815	0	0.0325083	0	0.0106725	0	0	0.0301386	0.0332631	0.0319708	0	0.0450848	0.0608911	0.00588076	0.0172845	0.00145198	0.0239675	0	0	0	0	0.0178258	0.0989793	0	0.00952382	0.0472574	0.00337725	0	0.000275968	0.0289895	0.000642317	0.0535877	0.0378128	0.00114566	0.00812591	0.156178	0.0452571	0.0319259	0.0465083	0	0.076854
df388	0.865565	0.582786	0.797781	0.514492	0.86937	0.551732	0.570306	1.08929	0.719226	1.07077	0.411317	0.610248	1.03641	0.815959	0.940407	0.563522	0.510984	0.596953	0.645485	0.803008	0.50099	0.601533	0.964801	0.806445	1.02914	0.482773	0.65358	0.721546	0.516271	0.986272	0.876	0.722247	0.979763	0.762215	0.772302	0.941828	0.694585	0.84259	0.656147	0.543051	0.774345	0.672724	0.622693	0.530129	0.512834	0.734126	1.09793	0.730698	0.583827
df389	0.643539	1.52867	0.611572	0.7038	0.770927	0.525445	1.27853	0.507124	0.725143	0.492732	0.690857	1.88179	0.446125	0.326965	0.754709	0.822256	0.618659	1.64732	1.35665	0.714692	0.612351	0.671068	0.7882	0.605545	0.823679	1.49804	0.898395	0.661502	0.869235	0.595032	0.600339	1.15071	0.555413	0.83145	0.605584	0.722821	1.31819	0.717147	0.899397	0.496983	0.986935	0.983632	0.385149	0.818339	0.64254	0.692253	0.505775	0.649121	0.475802
df390	0.043291	0.0200473	0.0146981	0.0792393	0.0166625	0.116599	0.0163112	0.0733886	0.0455269	0.0138107	0.0550064	0.0424139	0.0240343	0.0687111	0.0133698	0.00646359	0.0318117	0.0207576	0.00284599	0.0989066	0.135373	0.02171	0.0308639	0.00150095	0.0687301	0.0191427	0.0441207	0.0391265	0.046128	0.0668964	0.0713706	0	0.0702402	0.033741	0.0360379	0.0559835	0.0745552	0.129443	0.00751119	0.186266	0.010444	0.0953843	0.0729993	0.0629968	0.0746951	0.0451733	0.0243155	0.0415001	0.106663
df391	0.0588205	0.0417073	0.0644631	0.0795456	0	0.0466356	0.0763526	0.0690815	0.076073	0.00723577	0.143011	0.0267245	0.0390829	0.0484661	0.0311137	0.0246044	0.0277167	0.0812036	0	0.0457902	0.167108	0.0233788	0.0795	0.0765526	0.101955	0.00722033	0.00600084	0.13051	0.018477	0.00844617	0.34629	0.00853066	0.073094	0.0652832	0.0470416	0.0421767	0.0204509	0.0407453	0.00329167	0.0432939	0.0127065	0.0024362	0.0759326	0.149767	0.132807	0.0365615	0.0844381	0.0418081	0.114422
df392	0.0268783	0	0.00922639	0.0142903	0.00236342	0.033872	0	0	0.0334335	0	0.0420302	0	0	0.00671578	0	0	0	0	0	0.0317925	0.0570371	0	0	0.0105889	0	0	0.00231162	0.0207342	0	0	0.0156412	0	0	0.00554235	0	0	0	0.00865783	0	0.0159842	0.00745623	0.0233537	0.00502352	0.0932394	0.0207441	0	0.0715964	0	0.00170012
df393	0.0799462	0.0812747	0.0375427	0.085208	0.0326456	0.0705521	0.0462326	0.0691221	0.105645	0.0279946	0.112881	0.056586	0.0311079	0.0757484	0.0438699	0.0650548	0.122406	0.112833	0.0722993	0.0554428	0.234542	0.0912953	0.00688757	0.0549114	0.0959661	0.0177965	0.0213782	0.0633602	0.0486186	0.0565717	0.0253888	0.0652224	0.0317764	0.112966	0.0135076	0.0366808	0.11501	0.0713865	0.0496102	0.16157	0.0331372	0.00783108	0.021692	0.210849	0.0854722	0.124594	0.152063	0.0467152	0.113227
df394	1.86309	5.32077	2.13295	2.00134	2.42971	1.57467	2.93277	1.60267	2.00652	2.28788	3.1088	5.98385	1.84198	1.919	2.27236	3.81796	2.51747	5.20199	4.3665	1.74214	1.36817	3.32863	2.24069	2.41963	2.27695	5.26454	3.2846	1.92365	3.54847	2.00239	1.53985	3.70348	2.01307	2.2006	2.05814	1.5662	4.33346	2.52936	3.72556	2.18916	3.12766	3.3805	1.89084	1.74418	2.24164	2.61693	1.41203	2.03884	1.45417
df395	2.41368	5.1614	2.99406	2.22755	2.85154	1.52262	4.07673	1.97182	2.00748	2.96176	3.50957	6.4	2.21064	2.83445	3.10758	4.22024	2.86398	5.25901	5.24876	1.7585	1.52616	3.56228	2.64245	3.03553	2.43034	5.70228	3.45239	2.60632	4.38059	2.16846	1.70473	4.65885	2.27186	2.16667	2.34918	2.10959	4.43672	3.15888	4.2215	2.34569	3.52524	3.91127	1.98916	2.21515	2.44231	2.93685	2.18546	2.24458	1.61702
df396	0.4132	0.00541015	0.255682	0.183572	0.149051	0.161934	0.0697695	0.199168	0.141123	0.170203	0.0759555	0.0570604	0.196254	0.179066	0.200187	0.0480186	0.165231	0.00675821	0.102292	0.0793469	0.175059	0.124617	0.171556	0.158786	0.25111	0.0568773	0.0689809	0.251902	0.13853	0.126169	0.279465	0.115166	0.159295	0.170043	0.145831	0.202437	0.0588781	0.183909	0.0750383	0.183905	0.135038	0.137977	0.0739408	0.217961	0.127167	0.110414	0.218265	0.151501	0.149349
df397	0.0917118	0	0.0122584	0.0518747	0	0.0648613	0.00180723	0	0.0311337	0	0.110584	0	0	0.0288401	0.0250968	0.0495386	0.0548113	0.00678415	0	0.00330283	0.108696	0.00134273	0.0414281	0.012028	0.0110602	0.00420791	0.0203095	0.00953042	0	0	0.146123	0	0.00178601	0.00783397	0.0148189	0.00480094	0	0.00755171	0	0.109498	4.45824e-06	0	0.0211289	0.211137	0.0820496	0.00116738	0.104948	0.00397592	0.074545
df398	0.627463	0.983141	0.728934	1.04673	0.810028	0.624451	0.846908	0.749108	0.738993	0.586968	1.0752	0.818884	0.803878	0.659398	0.949897	0.562481	0.859705	1.24648	0.939581	0.690233	0.718202	0.90722	0.811435	0.882948	0.71043	0.920571	0.885148	0.778367	0.884746	0.684347	0.660313	1.02986	0.790724	0.808508	0.758856	0.59362	0.912865	0.798924	1.02178	0.940923	0.639853	0.682602	0.867982	0.783705	0.755899	0.749579	0.894009	0.935199	0.947229
df399	0.0500021	0.113579	0.0632062	0.0727654	0.0194054	0.122148	0	0.132089	0.262065	0.00150907	0.199854	0.00333942	0.024715	0.0416297	0.0190673	0.015941	0.0468973	0.56125	0.0461098	0.116981	0.189126	0.0384793	0	0.0142434	0.0511128	0.010109	0.00918447	0.0637474	0.00590246	0	0.229069	0.0129274	0.0426591	0.0166137	0.0186038	0.106354	0.188552	0.156354	0	0.278282	0.0465436	0.0454211	0.105944	0.0948281	0.0629691	0.170406	0.0244798	0.0237832	0.362398
df400	0.0467499	0.0517221	0.0478851	0.165045	0.0649687	0.126978	0.00074236	0.0987653	0.126738	0.0535022	0.0702108	0.0132032	0.0558334	0.0286327	0.0209119	0.0754059	0.0623959	0.0349102	0.0450715	0.0490522	0.25767	0.0346349	0.0845219	0.0866928	0.114742	0.0139089	0.0276438	0.101679	0.0503411	0.0840091	0.218535	0.00863121	0.0439337	0.0406032	0.129674	0.116163	0.0194799	0.0294713	0.0146293	0.144628	0.0204734	0.0652186	0.109488	0.163239	0.052542	0.0659206	0.200453	0.034437	0.156552
df401	0.0400908	0.0550315	0.130331	0.0937865	0.0267111	0.0388566	0.0260522	0.226972	0.106155	0.0176185	0.0492054	0.0668702	0.132611	0.0310463	0.032023	0.0322468	0.0533357	0.0701541	0.0442875	0.0720878	0.0703625	0.0155188	0.00886598	0.0401868	0.103904	0.0335196	0.0597865	0.0476074	0.0352112	0.0162828	0.115384	0.0534171	0.0235739	0.0390186	0.058297	0.0812116	0.0249976	0.0456498	0.0260986	0.129023	0.022675	0.025939	0.0778444	0.0934682	0.0879755	0.0691174	0.0727775	0.0876738	0.0514762
df402	0.821023	1.83577	0.857651	0.801502	0.901117	0.676212	1.15815	0.538659	0.889689	0.899522	1.28712	2.10021	0.694706	0.78169	0.925098	1.3495	0.986212	1.7922	1.60178	0.60395	0.676044	1.1718	0.875833	1.00709	0.86881	1.83177	1.13009	0.803596	1.29043	0.667848	0.68395	1.40199	0.755853	0.757352	0.83807	0.619625	1.58676	0.976685	1.33156	0.795092	1.18815	1.28778	0.699971	0.921292	0.906783	0.962258	0.63189	0.74079	0.684804
df403	0.176551	0.152806	0.645888	0.315974	0.0119248	0.292361	0.0918351	0.119383	0.412062	0.0675613	0.195255	0.0545456	0.120591	0.0624296	0.189965	0.0616534	0.0522838	0.283612	0.0623798	0.446903	0.238815	0.0607263	0.132849	0.177636	0.17519	0.0367371	0.0771225	0.12262	0.0233608	0.0519976	0.132817	0.167312	0.0504091	0.180569	0.0577585	0.213899	0.48641	0.199732	0.0102356	0.191568	0.134541	0.0643675	0.188069	0.441722	0.267839	0.0366722	0.295864	0.083766	0.266402
df404	1.51998	4.44824	2.03138	1.7275	1.89149	1.24592	2.34139	1.53475	1.92876	1.68109	2.51817	5.04232	1.48321	1.54545	1.89457	3.01031	2.0049	4.40502	3.44437	1.30039	1.41071	2.64433	1.74671	1.86321	1.77882	4.00444	2.48617	1.65215	3.05103	1.46041	1.41186	3.19242	1.50407	1.71838	1.55904	1.22607	3.70119	2.2325	2.89089	1.92668	2.26352	2.77566	1.51643	1.65115	1.70611	2.14207	1.28377	1.70054	1.23307
df405	0.0509644	0.0157316	0.0229605	0.0581927	0.00240954	0.0100126	0.00242325	0.0165194	0.0526972	0	0.00695727	0	0	0	0	0	0.00309971	0.0277516	0	0.0396065	0.0320282	0.00267102	0	0.0165674	0.0400047	0	0.0121564	0	0	0.00486815	0.0974962	0.00983648	0.0160372	0.00135331	0	0.0306006	0	0.00193849	0	0.125936	0	0	0.000211962	0.000527232	0.00742164	0	0.0152583	0	0.0152383
df406	1.42286	4.53229	2.69297	2.05359	2.24116	1.31322	2.52206	1.63656	1.97025	1.85169	2.66987	5.74924	1.48544	1.76783	2.25463	3.25247	2.18055	4.54675	3.86309	1.79781	1.58271	2.74331	1.68713	1.94019	1.7655	4.41975	2.61253	1.7551	2.88106	1.47628	1.33472	3.37659	1.71831	2.077	1.76013	1.39564	4.26902	2.06321	3.19506	1.92499	2.78983	3.41752	1.84012	1.62765	1.84809	2.50337	1.5791	1.43115	1.71607
df407	0.47632	1.51183	0.99039	0.804508	0.790583	0.568452	0.549415	0.418558	0.777356	0.674147	0.958334	1.74837	0.829833	0.676645	0.900635	1.26004	0.895921	1.53114	1.3289	0.565871	0.500941	0.841691	0.652992	0.693346	0.535049	1.57319	0.815695	0.55003	0.936803	0.513422	0.419123	1.13656	0.60273	0.591887	0.551517	0.509749	1.32548	0.616451	0.920868	0.67492	0.997235	0.971524	0.703876	0.414391	0.535214	0.818761	0.738441	0.464608	0.772548
df408	0.0673317	0.0353052	0.0910678	0.0732542	0.0402323	0.261807	0.0301193	0.109248	0.129612	0.0802251	0.00343182	0.00308732	0.133841	0.0544024	0.0437053	0.0528021	0.0288297	0.0248247	0.000160111	0.0511257	0.14312	0.0722997	0.099179	0.0383749	0.0437111	0.00975081	0.0277671	0.118358	0.0171199	0.11208	0.0583413	0.0277522	0.0699186	0.105678	0.0426769	0.0791787	0.0359807	0.0521394	0.0278424	0.0927576	0.0842632	0.00326373	0.0320991	0.101174	0.0905196	0.0268133	0.155487	0.0366077	0.141901
df409	0.0810088	0.0189578	0.0635215	0.0678225	0.0516402	0.021782	0.0194298	0.158944	0.0780276	0.00823844	0.000921992	0.0160442	0.0663334	0.0699013	0.0231242	0.00409737	0.0767876	0.00892828	0.0115413	0.0515618	0.0711426	0.0162506	0.0166124	0.0204393	0.1665	0	0.0585668	0.0443381	0.00860518	0.0493995	0.16367	0.0402484	0.0681746	0.00444954	0.0776567	0.124705	0.023116	0.087969	0.0150469	0.0888881	0.0182278	0.0298986	0.0823808	0.0643336	0.0922049	0.0497993	0.0490107	0.0447815	0.063438
df410	0.0272559	0	0.172626	0.0196723	0.00328049	0.0138021	0	0.0156109	0.0669764	0.0217139	0.0543284	0	0.0299446	0.0231251	0.0294888	0.00058783	0.0310261	0	0	0.0239464	0.0677999	0.00360051	0.0180285	0.0157204	0.0221774	0.00176659	0.002812	0.00906478	0	0	0.0399003	0	0.00825651	0	0.00756088	0.0535832	0.00358589	0.00679324	0	0.0759141	0.0361686	0.017275	0.0139075	0.200085	0.0629636	0.00115302	0.0999172	0.0057676	0.0362859
df411	2.11727	5.22921	2.66493	2.11899	2.45279	1.30925	3.16082	1.56572	2.32716	2.59967	3.08345	6.12685	2.05937	2.33882	2.48788	3.87226	2.56615	5.74781	5.15301	1.61256	1.4542	3.08763	2.3296	2.43985	2.09715	5.42334	2.98663	2.22834	3.74006	2.05162	1.40531	4.19539	1.88857	2.19083	1.86839	1.5738	3.9899	2.42993	3.7185	2.00264	3.39345	3.20791	1.85805	1.80723	2.22403	2.74913	1.61589	1.77708	1.88424
df412	1.98957	6.26012	2.70906	2.7757	3.09792	1.46694	3.68029	1.42647	2.82338	2.21111	4.1417	7.07338	1.69802	1.96168	2.81404	4.19686	3.15729	6.44171	5.555	2.35708	1.91025	3.75963	2.1715	2.73637	1.85518	5.98464	3.49278	2.16037	4.24433	1.3161	1.43257	5.09088	1.87619	2.26679	1.76534	1.18387	5.09202	2.47225	4.17838	2.62532	3.32377	3.79302	2.31056	2.25747	2.9116	2.89102	2.09957	2.26563	2.09802
df413	0.169935	0.101327	0.213974	0.209672	0.177464	0.327684	0.0524594	0.383935	0.126864	0.257464	0.0847324	0.0128083	0.227867	0.263796	0.192231	0.075337	0.214686	0.014464	0.0442111	0.0635994	0.213162	0.112966	0.115321	0.103747	0.21023	0.157573	0.0828898	0.169373	0.16254	0.39808	0.393117	0.0958357	0.232501	0.135921	0.228407	0.359355	0.143827	0.110413	0.0843677	0.191096	0.127161	0.184065	0.135881	0.193986	0.103045	0.127034	0.193557	0.134373	0.177566
df414	1.92563	7.77354	3.15941	2.87897	2.90812	1.49116	3.99881	1.37931	3.2078	2.37469	4.2084	9.62705	1.65584	2.04221	2.73681	4.978	3.00392	8.4863	6.04752	2.11011	1.93885	4.22789	2.11313	2.73487	1.99257	6.84819	3.85537	2.04619	4.55978	1.42055	1.7111	5.06938	1.94259	2.27249	1.78963	1.33068	6.43883	2.65775	4.16409	3.23306	3.3802	4.21887	2.39195	2.41514	3.12319	3.51771	1.83352	1.84363	2.54371
df415	0.00659319	0	0.0258437	0.00975309	0	0.0156036	0	0.0172049	0.0470653	0	0.00252054	0	0	0	0	0.00329141	0	0	0	0	0.0741907	0	0	0.00083639	0.0533957	0	0	0.0186572	0	0.00135227	0.0361302	0	0	0	0.00126229	0	0	0	0	0.0906826	0.011466	0	0.0106368	0.0359617	0.00556369	0	0.017991	0	0.00593708
df416	0.103534	0.0592062	0.0250391	0.159103	0.0617597	0.245099	0.0379036	0.0414867	0.154743	0.0291243	0.0563826	0.0467616	0.0825559	0.0425292	0.108428	0.035733	0.0839047	0.0829425	0.0202833	0.0642756	0.213998	0.0353293	0.0245441	0.139128	0.0933731	0.00308384	0.123765	0.0976052	0.1052	0.102911	0.156026	0.0252343	0.116903	0.0540994	0.124276	0.139844	0.0865533	0.0845527	0.0291133	0.130183	0.0945659	0.105222	0.143043	0.118147	0.160262	0.105892	0.0496799	0.0739992	0.0552431
df417	1.6442	8.8866	3.14013	3.07734	2.74323	1.62424	3.21986	1.4823	3.65425	1.94125	4.89453	10.6524	1.51186	1.7834	2.34041	5.56429	3.40881	9.74796	5.74192	1.86568	2.04573	4.58488	2.29599	2.48635	1.90748	7.27428	4.26252	2.16765	4.30529	1.66435	1.82115	5.25282	1.97412	2.2149	2.05685	1.10195	7.52804	3.11639	4.15372	3.27974	3.72833	4.61908	2.47677	2.43269	3.34672	3.96318	1.47228	1.90844	2.76283
df418	1.49247	5.07565	2.21152	2.3028	2.25258	1.37072	2.61824	1.07583	2.58182	2.29989	2.98623	5.82718	1.70637	1.93207	2.28266	3.7878	2.23897	5.57287	4.27666	2.02273	1.39224	3.04005	2.08541	2.32114	1.53225	4.51477	2.85793	1.83757	3.2146	1.57571	1.72583	3.64195	1.73579	1.92054	1.88347	1.34044	4.2133	2.27752	3.31285	2.32786	2.91308	3.06181	1.69205	1.69873	2.46857	2.53108	1.73194	1.68023	1.67985
df419	0.0941753	0.0349926	0.085029	0.0866382	0.0303369	0.247902	0.00869833	0.139958	0.189187	0.062616	0.210245	0.0174945	0.022975	0.093609	0.0601275	0.138323	0.117602	0.0891928	0.0175952	0.104797	0.196422	0.100836	0.0338083	0.104804	0.095052	0.0507556	0.0295411	0.071482	0.05017	0.0583324	0.255574	0.0483992	0.153787	0.0559681	0.10678	0.0934495	0.0918597	0.147335	0.0767516	0.289209	0.139622	0.128359	0.117196	0.195967	0.159134	0.111796	0.0680058	0.148463	0.245332
df420	0.0618617	0.0253073	0.0227711	0.0723335	0	0.0472924	0.00148847	0.0154828	0.0856318	0	0.0193471	0	0.00414436	0	0	0.00687141	0	0	0	0.0041596	0.0351863	0	0.0569963	0.0384712	0.0347324	0	0.0173644	0.0697568	0.0118162	0.0339725	0.0350133	0	0.0334091	0.00206771	0.0470393	0.0513407	0.000608291	0.00821198	0	0.0425541	0	0.0116534	0.00276636	0.142614	0.0591957	0.0153982	0.019926	0.0122698	0.0595166
df421	2.12031	5.51845	3.10863	2.11492	2.61615	1.32369	3.86601	1.78361	2.29333	3.10622	3.62363	6.97085	2.38538	2.48486	3.03176	4.46198	3.29359	6.14437	5.61836	1.69805	1.27731	3.65567	2.57633	2.93448	2.3826	6.0019	3.37824	2.62887	4.50881	2.11396	1.71304	4.64724	2.29263	2.18304	2.32394	1.81084	4.70693	3.14941	4.24732	2.56104	3.69476	3.84438	1.87844	2.20207	2.63013	3.24865	1.97313	2.06208	1.52645
df422	0.0878503	0.167956	0.550502	0.194241	0.0551136	0.100497	0.0550638	0.156348	0.211825	0.0543396	0.246384	0.108427	0.0383752	0.0773867	0.0798495	0.184549	0.108717	0.272516	0.0796768	0.161424	0.290308	0.092841	0.16412	0.0928056	0.0350078	4.72929e-05	0.0161526	0.0728322	0.0942144	0.0627332	0.214879	0.0353927	0.109337	0.0415812	0.0505282	0.0917929	0.241165	0.120743	0.0354767	0.181466	0.0214597	0.138316	0.177162	0.239525	0.329735	0.0991821	0.178042	0.106352	0.337647
df423	0.26684	1.41602	0.851243	0.845311	0.336801	0.527076	0.153139	0.498505	1.211	0.115842	0.504724	1.33689	0.199081	0.19598	0.226559	0.646695	0.45193	2.03347	0.338508	0.532147	0.766669	0.662365	0.366113	0.19147	0.203378	0.446504	0.914563	0.404365	0.279855	0.233822	0.772096	0.568779	0.283816	0.343919	0.434622	0.350917	1.2439	0.505392	0.205453	0.777707	0.43964	0.673936	0.500018	0.683042	0.760259	0.422116	0.429207	0.379264	1.00061
df424	0.155706	1.16894	0.485218	0.532534	0.335537	0.335453	0.296919	0.178002	0.666874	0.117498	0.93404	1.59574	0.144689	0.177727	0.207291	0.868812	0.396579	1.56772	0.683177	0.236464	0.509265	0.696722	0.303797	0.223612	0.332436	1.02426	0.671282	0.129924	0.532367	0.0345829	0.497151	0.849867	0.14913	0.241412	0.301615	0.056189	1.42874	0.438523	0.452877	0.632412	0.339456	0.637583	0.350017	0.448953	0.608699	0.591699	0.192704	0.257829	0.620718
df425	2.40001	4.78686	2.47697	2.29347	2.94999	1.73384	3.49797	2.12077	2.11593	3.04169	2.7986	5.74671	2.61432	2.50318	3.1834	3.57675	2.86463	4.77008	4.78588	2.51982	1.49527	3.10968	2.77932	2.93983	2.66511	5.06909	3.44942	2.40015	3.85713	2.46068	2.03231	4.30172	2.70843	2.47869	2.41381	1.95139	4.06259	2.77654	4.19506	2.13728	3.73605	3.86841	2.07836	2.05232	2.36097	3.08902	2.50482	2.2765	1.70215
df426	2.19716	5.58756	2.78772	2.66161	3.01812	1.77068	3.7751	1.73248	2.66056	2.4468	3.67039	7.02609	2.00919	1.93698	3.00904	4.1446	2.87256	5.97694	5.35697	2.47595	1.79537	3.69105	2.25207	2.77076	2.04284	5.97661	3.54535	2.13826	4.05354	1.72034	1.64618	4.62922	2.13337	2.57828	2.02213	1.58578	4.88262	2.76586	4.44096	2.35311	3.14926	3.88327	2.19035	2.2875	2.5543	3.24766	1.86598	2.29658	1.90464
df427	2.77232	4.22521	2.91062	2.16257	2.64838	1.49369	3.45332	2.54166	1.83163	3.2907	2.80155	5.15666	2.53603	2.75883	3.32543	3.59142	2.86673	4.12584	4.74587	2.37288	1.40181	3.08452	2.71576	2.86214	2.92161	4.79473	3.10771	2.64977	3.80044	2.36198	2.01595	3.82224	2.24458	2.46886	2.33204	2.30427	3.78909	2.89589	4.07522	2.21959	3.53299	3.59755	2.26555	2.26229	2.18881	2.87852	2.353	2.15856	1.7326
df428	0.0707654	0	0.0166792	0.0283535	0.00973365	0.00429621	0	0.0232174	0.0457135	0.00270397	0	0	0.0116009	0	0	0	0.00514933	0.00405006	0	0.0416354	0.0126852	0.00215585	0.0136622	0.0207332	0.0276777	0	0.0224593	0.00195389	0.00220086	0.00177363	0.00608692	0	0	0.0156312	0	0.00966333	0	0	0	0.118471	0	0	0	0.0197731	0.0155784	0.00233155	0.0110204	0	0.0314209
df429	1.81187	5.18993	3.3862	2.45785	2.52153	1.56314	3.23542	1.75198	2.89553	2.4683	2.91886	6.04425	2.11758	1.9295	2.50924	3.55211	2.35111	5.69264	4.38726	1.86765	1.60449	2.99095	2.05432	2.73367	1.88194	4.88418	3.19759	2.17738	3.28925	1.77512	1.57132	3.59221	1.93668	1.88695	1.84752	1.77551	4.82042	2.32614	3.17533	2.09064	2.72357	3.38673	1.97738	1.98368	2.21917	2.63147	1.83097	1.90916	1.92974
df430	1.04306	1.0174	1.02908	0.73395	1.01541	0.8013	1.56019	0.964212	0.735153	1.48334	1.18341	1.60695	0.995311	1.11549	1.36277	1.29071	1.13165	0.933533	1.80993	0.789243	0.676593	1.29751	1.05947	1.51186	0.996507	1.65968	1.11812	1.15212	1.40355	0.982441	0.805411	1.39897	1.1757	1.06208	0.937947	0.882866	1.1694	1.12567	1.41218	0.958659	1.13433	1.16954	0.952718	0.868379	0.902133	1.13098	1.00621	0.873446	0.766665
df431	1.56442	6.85616	2.26366	2.56649	2.56458	1.43353	3.31454	1.46253	2.91782	1.8819	4.10617	7.81458	1.51949	2.16647	2.30922	4.51481	2.98006	7.34782	5.02506	1.73333	1.65934	4.19202	1.886	2.65809	2.05036	6.25118	3.84829	1.85309	4.11342	1.64669	1.4419	4.42772	1.95887	2.30491	2.38702	1.27719	5.60905	3.15991	3.90647	2.75722	2.97112	4.00199	2.16653	1.95773	2.8671	3.35038	1.32226	2.18019	2.20872
df432	2.19418	5.9685	3.21543	2.56562	2.6204	1.17579	4.03579	1.65425	2.42351	2.59433	3.84143	7.35625	2.07541	2.1042	3.12787	4.28487	2.8523	6.04192	5.95914	1.61149	1.36712	3.65137	2.44172	2.96812	2.04514	6.05778	3.76291	2.51126	4.43772	1.55856	1.36205	5.16577	1.83897	2.30286	1.878	1.5285	5.04047	2.47555	4.46703	2.51759	3.37625	3.66181	2.10927	2.31169	2.3646	2.93512	2.00216	1.81957	1.73773
df433	0.734623	0.201994	0.571996	0.356224	0.398224	0.379055	0.685001	0.611171	0.293276	0.772438	0.373859	0.291145	0.620434	0.637471	0.499997	0.38347	0.580871	0.265906	0.457729	0.410191	0.535223	0.311107	0.736537	0.592378	0.58607	0.359169	0.393078	0.614594	0.402646	0.575394	0.713599	0.342173	0.575741	0.611564	0.512278	0.861087	0.447989	0.603435	0.484098	0.278003	0.514136	0.4265	0.529553	0.488456	0.409922	0.314545	0.466385	0.43467	0.45134
df434	1.51561	4.32978	2.04743	2.13373	1.85486	1.43092	2.29797	1.27079	2.09218	1.98691	2.65075	4.85061	1.58894	1.95741	1.86237	2.97897	2.34013	4.38752	3.43524	1.52271	1.33471	2.61217	1.72959	1.8915	1.53509	3.94848	2.53745	1.6543	2.67982	1.38931	1.70358	3.1011	1.61166	1.72866	1.76686	1.35337	3.68128	2.0439	2.69958	1.96333	2.44156	2.70821	1.58186	1.76688	2.201	2.08934	1.54073	1.48033	1.75339
df435	1.73284	5.93437	2.13911	2.31431	2.13089	1.24933	2.93971	1.25332	2.44726	1.99337	3.52532	6.71955	1.51321	1.75109	2.11032	3.91101	2.75582	6.05671	4.31075	1.50153	1.61516	3.50701	1.9361	2.22707	1.67971	5.22646	2.91653	1.68117	3.11444	1.3503	1.57019	3.89408	1.7465	1.84843	1.66322	1.17436	4.63808	2.37628	3.24216	2.33293	2.74605	2.9943	1.75694	2.06268	2.44318	3.03439	1.60689	1.56996	2.13341
df436	0.0501637	0.0648848	0.186292	0.199136	0.0424774	0.135666	0.0312229	0.135518	0.24459	0.123843	0.128166	0.0813116	0.161219	0.0442052	0.101304	0.0317272	0.140157	0.0527515	0.0329508	0.150386	0.240698	0.0732234	0.21377	0.0789799	0.0295627	0.0334763	0.104678	0.127683	0.0291707	0.121209	0.139647	0.0990606	0.0736191	0.0275481	0.0137653	0.0873019	0.0905438	0.0699397	0.0296822	0.182389	0.0964162	0.0809462	0.0673921	0.0965756	0.195875	0.0753525	0.169679	0.0895177	0.0679609
df437	1.58869	3.99515	1.84353	1.81502	1.73823	1.06192	2.52361	1.12667	1.95121	1.79811	2.37763	4.52513	1.41584	1.65687	1.74231	2.93133	2.06543	4.24836	3.7378	1.36358	1.19181	2.50976	1.58	1.81531	1.55398	4.1271	2.39319	1.68959	2.78487	1.34208	1.23183	3.10404	1.55247	1.48647	1.6576	1.10712	3.20337	1.95281	2.59907	1.61596	2.66609	2.73554	1.60403	1.46495	1.75065	2.21583	1.18903	1.35151	1.17268
df438	0.0111416	0.00394752	0.0210591	0.0431611	0.00322987	0.0260731	0.0177341	0.0032968	0.00676651	0.00328362	0.000704964	0	0.0121082	0.0249247	0	0	0.00165262	0.0128298	0	0.0378682	0.0735936	0.000634374	0	0.0119606	0.0173911	0	0.0232716	0.019911	0	0	0.0201098	0	0.00406498	0	0	0.00247364	0	0.00230729	0	0.0750424	0.010734	0	0.0119217	0.0839239	0.0522985	0.00256562	0.0361663	0	0.000226196
df439	2.41295	4.16011	2.60127	2.15559	2.74055	1.27209	3.61725	1.91656	1.71598	2.94771	2.63763	5.46925	2.25993	2.18361	3.07537	3.16919	2.56945	4.02987	4.90516	2.09228	1.25606	2.92178	2.49349	2.77355	2.31296	4.64544	3.06276	2.38393	3.79248	1.81139	1.49271	4.06074	2.18769	2.49241	1.94894	1.87327	3.63985	2.31953	4.37014	1.8918	3.39701	3.46569	1.76778	2.13067	1.91531	2.61456	2.19049	2.07833	1.25819
df440	0.058833	0.0574283	0.151875	0.0978694	0.0154724	0.127792	0.0331383	0.0286003	0.111999	0.0105373	0.133129	0.0220433	0.0236922	0.0635359	0.0122302	0.0549954	0.0835277	0.147024	0.000889573	0.0163071	0.0794512	0.0223019	0.0152475	0.0368021	0.0969567	0.0193214	0.000633187	0.0502543	0	0.0622822	0.147442	0	0.0114175	0.0347305	0.0225915	0.0355411	0.0723579	0.0906307	0.0023222	0.116496	0	0.00745236	0.041032	0.170891	0.057824	0.0388708	0.082354	0.0164225	0.0804928
df441	1.15279	6.82405	3.39684	2.71133	2.3427	1.3338	3.00547	1.21411	3.01172	1.94747	4.26868	8.57475	1.67104	1.92213	2.55904	4.5305	2.8302	7.67623	5.31416	1.75807	1.68347	3.9314	1.87254	2.52114	1.55063	6.17422	3.29779	1.80488	3.93663	1.4079	1.39526	4.47859	1.63812	1.69676	1.66834	1.16552	5.90322	2.44513	3.47952	3.00206	2.9531	3.50795	2.04458	1.82276	2.63657	3.14414	1.68894	1.72724	2.36647
df442	1.14016	0.491972	0.672592	0.433638	1.10311	0.917138	0.870464	1.48702	0.488691	1.3829	0.394171	0.67808	1.27783	1.32916	0.912146	0.660142	0.804002	0.466945	0.752123	0.899441	0.632075	0.795726	1.34525	1.10268	1.55061	1.01651	0.969594	0.995825	0.9343	1.42351	0.958321	0.901824	1.25001	1.15927	1.2882	1.39357	0.766166	1.40343	0.952767	0.524449	0.977426	1.24873	0.825689	0.612833	0.620428	0.863447	0.885554	1.00391	0.604597
df443	0.259207	0.140951	0.142163	0.205387	0.0941771	0.329149	0.173484	0.21188	0.218551	0.24937	0.169001	0.112956	0.296194	0.296157	0.229427	0.189435	0.141711	0.179826	0.0717381	0.102414	0.234299	0.252136	0.266093	0.182897	0.237048	0.0404174	0.231679	0.174407	0.175693	0.315494	0.264613	0.151231	0.191519	0.320514	0.0850006	0.236527	0.103195	0.206902	0.174484	0.168203	0.23531	0.121977	0.122497	0.365405	0.292829	0.157406	0.263742	0.270991	0.200843
df444	1.89386	6.18339	3.17645	2.67287	2.73862	1.33068	3.7595	1.54468	2.94933	2.63575	4.14015	7.80053	1.94741	2.23581	2.83921	4.78322	2.85975	6.63686	5.96359	1.95268	1.71908	3.86271	2.24689	2.80194	2.20631	6.09177	3.46092	2.2895	4.46561	1.51316	1.77475	5.12168	1.95195	2.34554	1.75613	1.31874	5.48765	2.65271	4.45523	2.93004	3.8901	3.82711	2.4378	2.0722	2.79526	3.31459	2.22438	2.07958	1.94746
df445	2.17186	4.85502	2.34148	2.06172	2.31099	1.41622	3.15279	1.70449	2.23658	2.79381	2.8869	5.65935	2.10882	2.03963	2.679	3.62416	2.29964	5.12311	4.3202	1.82067	1.15723	2.95221	2.33223	2.7009	2.2408	5.06265	3.08605	2.24057	3.4504	1.93449	1.85284	3.61453	2.03867	2.11229	2.20914	1.89404	3.8956	2.65931	3.45709	2.01026	3.17454	3.05689	1.98378	1.81403	2.11146	2.69338	1.96934	1.85838	1.6144
df446	1.48359	4.53034	2.03821	1.86774	2.10049	1.11116	2.57803	0.937216	1.92426	1.93895	2.98214	5.54556	1.63502	1.89657	2.12758	3.24052	2.26657	4.60142	3.92084	1.34137	1.14379	2.84195	1.71195	2.05216	1.6227	4.54804	2.47139	1.63009	3.15395	1.48112	1.11495	3.26037	1.48387	1.67158	1.4662	1.16238	3.70308	1.84125	3.09771	2.00697	2.60334	2.84159	1.62142	1.58298	1.93602	2.50775	1.28736	1.47293	1.59854
df447	1.00188	2.36244	1.16691	1.08514	1.2105	1.07459	1.35723	1.10263	1.18177	1.22268	1.22274	2.49286	1.06927	1.24265	1.31597	1.55578	1.29594	2.23039	1.85847	0.856313	1.00104	1.37788	1.32513	1.22663	1.51743	2.16317	1.5864	1.11771	1.44765	1.30409	1.45128	1.63559	1.13263	1.22132	1.33167	1.31782	1.98889	1.38106	1.69423	1.16907	1.38023	1.63774	1.11294	0.980174	1.12491	1.40826	1.14993	1.26941	0.956496
df448	0.0139754	0	0.0294537	0.00981813	0.00577978	0.0461774	0	0.0161611	0.0433314	0.000595351	0.0565694	0	0.0340212	0	0	0	0.011434	0.0214051	0	0.00753149	0.0595377	0	0.0129095	0	0.00195361	0	0	0.0624151	0	0	0.0599099	0	0.0350611	0.00484347	0.0164443	0.0478755	0	0.000657233	0	0.124356	0.00278714	0	0.0340459	0.17162	0.0222664	0.0305346	0.0457397	0.00337527	0.1002
df449	1.91986	4.20241	2.02221	1.77495	2.20265	1.30274	2.5331	1.49086	1.84802	2.28687	2.37603	4.70891	1.81773	1.97337	2.42042	2.96085	2.2766	4.43585	3.8718	1.66285	1.52145	2.46958	2.00638	2.25887	2.15732	4.04511	2.50439	1.87593	3.18567	1.98841	1.29308	3.24593	1.86348	1.99184	1.87336	1.60706	3.23892	2.15698	3.11728	1.90657	2.78808	2.94465	1.61139	1.44648	1.87954	2.2138	1.5942	1.69049	1.51398
df450	1.74375	6.55306	3.22043	2.67504	2.76969	1.48391	3.25043	1.67275	2.68915	2.36817	3.92093	8.34695	1.97668	2.27438	2.69326	5.16416	3.10486	7.02623	5.44461	1.99769	1.93218	4.36015	2.29331	2.75205	2.25936	6.19931	3.68846	1.99543	4.47907	1.77273	1.79681	5.03342	2.12768	2.25988	1.93091	1.36982	5.72235	2.74519	3.79842	2.78387	3.41477	4.18811	2.38673	2.04124	2.86428	3.28005	1.89256	2.04908	2.42122
df451	1.69064	5.757	2.53397	2.00823	2.49278	1.2527	3.26412	1.34562	2.13544	2.3371	3.15141	6.7595	1.49507	2.01975	2.49127	3.9115	2.56197	5.6722	5.06464	1.46976	1.29211	3.34837	2.25496	2.25868	2.0574	5.53331	3.08356	1.96253	3.63649	1.54258	1.33805	4.30533	1.68886	2.13568	2.02362	1.33444	4.53332	2.4174	3.80428	2.2719	3.03293	3.47696	1.8766	1.85089	2.11008	2.61507	1.66165	1.73773	1.45288
df452	2.44543	4.46822	2.56014	2.13229	2.89885	1.71026	3.55697	1.9877	2.28562	3.22034	3.23412	5.5811	2.19278	2.95504	3.08765	3.87796	3.0213	4.77956	5.18566	2.11292	1.6784	3.23129	2.8864	2.88305	2.68455	5.24115	3.35583	2.39071	4.24552	2.46579	1.67385	4.36351	2.53728	2.72516	2.49753	2.01202	3.88818	2.84424	4.45065	2.15999	3.83238	3.69605	2.03024	2.31709	2.08534	2.99419	2.17921	2.00145	1.70004
df453	0.0256777	0.00174886	0.0106532	0.0428289	0.00141069	0.00758616	5.39869e-05	0.0196996	0.0991371	0.0173879	0.0651765	0.000606979	0.00695529	0.00665154	0	0	0	0.0097899	0	0.00553647	0.0418221	0.00154893	0.0037587	0.0290026	0.0664083	0	0.000641984	0.006347	0.00420894	0	0.134895	0.000643124	0.000529088	0.0324331	0.0100392	0.00348846	0	0.0157827	0	0.0200183	0	0	0.000485237	0.155797	0.0194903	0.0174426	0.0339453	0.0117863	0.0302379
df454	1.00453	0.55208	0.686535	0.659648	1.04587	1.04123	0.733479	1.51441	0.648998	0.949314	0.431312	0.483309	1.19147	0.994889	0.853859	0.573783	0.580418	0.379639	0.617873	1.06368	0.597708	0.560856	0.949017	0.879105	1.26294	0.581257	1.02453	0.820528	0.682636	1.29744	0.884809	0.798835	1.08647	1.09579	1.15941	0.987107	0.648389	0.930852	1.07068	0.61599	1.13432	0.997469	1.04998	0.61958	0.581534	0.914156	1.20169	1.05115	0.691301
df455	2.08971	4.28654	2.35257	1.89112	2.09081	1.26326	2.74639	1.64453	2.09349	2.23835	2.21787	4.65981	1.84233	1.47093	2.55252	2.97769	2.14033	4.11929	3.71038	1.90071	1.02286	2.21201	2.27043	2.31151	1.99772	4.02149	2.69028	1.85998	2.91471	1.5787	1.43564	3.32096	1.64907	1.82011	1.75871	1.5641	3.3539	2.20455	3.06158	1.73713	2.84487	2.91619	1.56657	1.83826	1.91032	2.19188	1.92898	1.6407	1.31875
df456	2.42075	4.12545	2.84445	2.34171	2.91632	1.55261	4.23968	2.06633	1.99286	2.99813	3.35767	5.62602	2.36185	2.7519	3.13197	3.74052	3.0602	4.18963	5.23186	2.12345	1.64951	3.53769	2.5294	3.09332	2.4884	5.42266	3.33859	2.67407	4.12021	2.29346	1.65584	4.47751	2.41822	2.57314	2.35047	2.101	4.02909	2.6833	4.41337	2.1938	3.18833	3.55715	2.14859	2.33909	2.6019	2.81976	2.28134	2.43598	1.61257
df457	1.43357	4.78614	1.98178	1.98002	2.03833	1.34296	2.4996	1.21127	2.08971	1.70721	3.07708	5.61415	1.36779	1.71267	1.9508	3.22122	2.11505	4.86459	3.77453	1.51488	1.23358	2.67099	1.81268	1.9686	1.64468	4.20881	2.71111	1.66095	2.92883	1.3467	1.27405	3.3082	1.60192	1.75295	1.80833	1.3755	3.8208	2.16331	2.97475	1.91313	2.38373	2.87322	1.78162	1.65423	1.99188	2.50227	1.36645	1.577	1.49473
df458	0.0435788	0.0211783	0.0135645	0.0498722	0.0170139	0.111247	0.0206987	0.0406262	0.104288	0.0329025	0	0.010592	0.00891142	0.049042	0.00884956	0.0315872	0.0221579	0.0309313	0.00580382	0.0111229	0.0779045	0	0.029684	0.033048	0.0113983	0.0217796	0.0268296	0.0501768	0.0115611	0.0623468	0.0905483	0.0152683	0.0432873	0.0215286	0.00894316	0.0686386	0.0210137	0.0529624	0.00534732	0.042202	0.0117462	0.000765991	0.00845428	0.0923398	0.060028	0.0209833	0	0.0222927	0.0635157
df459	1.34989	4.2908	1.93812	1.58783	1.64448	1.02098	2.21122	1.11512	1.75846	1.63951	2.39465	4.85673	1.18304	1.56242	1.83626	2.94344	1.8646	4.50686	3.47527	1.14899	1.08562	2.43319	1.57475	1.72886	1.62844	4.02006	2.3705	1.53495	2.61284	1.33493	1.26114	2.91346	1.34569	1.40016	1.42913	1.16452	3.32405	1.87426	2.57987	1.72234	2.31296	2.50634	1.46178	1.46487	1.9057	2.06017	1.17141	1.42073	1.39743
df460	1.781	6.58329	3.23878	2.49559	2.81191	1.43221	3.62018	1.64786	2.66191	2.49111	4.12339	8.24246	1.82718	2.16444	2.90835	5.03683	3.06603	7.27897	5.90918	1.96873	1.46723	4.07767	2.19295	2.63739	2.23391	6.31729	3.38282	2.05908	4.6525	1.82689	1.79217	4.92004	2.01608	2.17372	1.67541	1.24285	5.4948	2.64112	4.34867	2.8575	3.84135	4.08702	2.06518	2.12437	2.72814	3.40993	1.93743	2.01923	1.80454
df461	0.0931595	0	0.0073876	0.0644777	0.0169927	0.0875013	0.00555196	0.0161484	0.0656667	0.00131274	0.0411522	0.00951809	0.0203865	0.0514296	0	0.0578432	0.0229216	0	0	0.0279398	0.196716	0.0071661	0.0167699	0.0358739	0.0141193	0.00695756	0.0296127	0.0401172	0.0151317	0.00141006	0.0181654	0.00202125	0.00346324	0.0312478	0.00274964	0.0167229	0.0380213	0.0330168	0.000658785	0.103941	0.0632131	0	0.0350876	0.188157	0.157751	0.0175606	0.0634046	0.000532448	0.0414819
df462	2.63857	3.48306	2.31299	1.99043	3.08761	1.90596	3.17196	2.60227	1.80112	2.79848	2.24492	4.34333	2.7461	2.38121	2.87028	2.89478	2.62059	3.5362	3.83706	2.4586	1.60116	2.90478	2.55691	2.88281	2.93022	4.39472	3.06183	2.54656	3.21033	2.67941	2.00252	3.77212	2.73914	2.77746	2.93782	2.41379	3.29769	2.74976	3.8809	1.99875	3.23666	3.58476	2.34846	2.00728	2.05894	2.87259	2.31068	2.34928	1.46356
df463	0.213422	0.106663	0.132669	0.132821	0.127138	0.243586	0.161758	0.151668	0.173094	0.084449	0.099669	0.0911349	0.169371	0.0754109	0.0836902	0.147803	0.130647	0.100465	0.0576284	0.208077	0.245684	0.0956672	0.134447	0.184084	0.255861	0.108746	0.0786721	0.260857	0.0542649	0.104004	0.216128	0.0676864	0.188673	0.143315	0.20652	0.17007	0.190391	0.240297	0.181078	0.196955	0.151374	0.109264	0.149086	0.198906	0.199234	0.0988734	0.350996	0.14333	0.103841
df464	2.28172	6.2394	2.82725	2.88187	3.20836	1.71421	3.98446	1.66288	2.77922	2.95226	4.49238	7.40492	2.18187	2.54149	3.02923	4.99207	3.40485	6.49759	5.66159	2.18689	1.70685	3.96484	2.51426	3.12825	2.35461	6.69386	3.67601	2.32012	4.46291	2.03302	1.82867	4.84093	2.15276	2.77708	2.56141	1.63856	5.26808	2.97122	4.55548	2.78841	3.56646	4.19133	2.5412	2.40332	2.97058	3.27723	1.88933	2.27892	2.36295
df465	2.06372	7.27829	3.06348	2.88733	2.94113	1.7364	4.12136	1.79791	3.24843	2.81053	4.16961	8.32459	2.28284	2.58505	2.95553	5.37992	3.43089	7.63265	5.80611	1.93523	1.79309	4.49748	2.74955	3.02787	2.52362	6.98233	4.079	2.58912	4.58058	2.29157	2.14382	4.82789	2.52011	2.40906	2.66736	1.93768	5.88854	3.50981	4.65949	2.99979	4.27773	4.77494	2.54775	2.57545	3.13146	3.87092	1.72733	2.06839	2.29183
df466	1.92952	7.69395	2.57856	2.97945	3.32751	1.96901	3.76535	1.40977	3.28005	2.39289	4.67526	9.31388	1.81555	2.44695	2.76796	5.21847	3.54827	8.10229	6.20649	2.27993	2.10546	4.81718	2.30563	2.75712	2.29974	7.33552	4.09501	2.26141	4.48891	1.65951	1.88971	5.52274	2.16443	2.82773	2.38258	1.36826	6.60264	3.08213	4.76843	3.22871	3.75714	4.70156	2.5015	2.52893	3.18594	3.89351	1.61982	2.38495	2.41336
df467	1.76523	8.68255	3.14074	3.27099	3.09397	1.63238	3.75677	1.37185	3.74649	2.30131	5.00566	9.88038	1.82103	2.19711	2.93224	5.50905	3.39796	9.50661	6.28647	2.3532	2.051	4.65447	2.17329	2.81332	2.11293	7.31658	4.32508	2.26606	4.69228	1.4635	1.80381	5.51324	2.09151	2.4043	2.33222	1.43362	7.00816	3.02177	4.69344	3.42838	3.95368	4.80299	2.67971	2.30494	3.41237	3.68759	1.91001	2.04946	2.75962
df468	1.45921	4.19559	2.79479	1.85131	2.08585	1.18946	2.67018	1.47436	1.90641	2.54907	2.50451	4.898	1.76495	2.05702	2.41968	3.44941	2.25864	4.43931	4.09728	1.41753	1.23742	2.63961	2.037	2.24904	2.0933	4.36558	2.60406	1.99476	3.33113	1.78372	1.41835	3.44991	1.93726	1.87173	1.76703	1.43283	3.57665	2.10232	3.08469	1.97958	3.05895	2.89054	1.55137	1.70007	1.88995	2.33217	1.71355	1.56629	1.54755
df469	1.02756	2.92779	1.61797	1.45355	1.45244	1.28122	1.54866	1.4188	1.53875	1.32992	1.73722	3.22344	1.21502	1.22403	1.41431	2.03373	1.50572	3.07512	2.28148	1.25775	1.08672	1.7977	1.33765	1.47517	1.52926	2.55419	1.92078	1.33862	1.92806	1.32149	1.22239	2.12292	1.32958	1.56484	1.45893	1.09718	2.62523	1.70293	1.86236	1.58423	1.77737	2.00528	1.37757	1.1173	1.38643	1.62289	1.02197	1.46069	1.20405
df470	0.257254	0.142884	0.0926215	0.110188	0.354208	0.451377	0.145581	0.359147	0.227201	0.142314	0.173188	0.0995972	0.252149	0.275919	0.187933	0.130046	0.158041	0.154752	0.186301	0.324233	0.276268	0.191587	0.251697	0.238238	0.422452	0.276099	0.310007	0.137137	0.180799	0.344783	0.389785	0.128004	0.331643	0.540836	0.254904	0.447032	0.0344214	0.175011	0.308979	0.159417	0.38322	0.191922	0.241595	0.275312	0.105414	0.255669	0.155633	0.204521	0.218135
df471	2.03097	5.83809	2.37832	2.46132	2.96252	1.60317	2.92879	1.79424	2.53224	2.78922	3.37377	7.20482	2.23358	2.0925	2.88198	4.16892	2.98194	6.26455	4.80106	2.56483	1.63492	3.62526	2.31614	2.56943	2.27129	5.87545	3.53232	2.09369	4.17756	2.07201	1.66007	4.6339	2.10662	2.17413	2.25831	1.42384	5.22694	2.59244	4.05933	2.32068	3.65983	4.08601	2.10294	2.0192	2.61743	3.10049	2.17444	1.91876	1.8881
df472	0.0587933	0.0588953	0.0306356	0.0693436	0.00705162	0.191588	0.0679244	0.0633904	0.108992	0.0191542	0.0343084	0	0.0507027	0.0863586	0.0443547	0.0469736	0.0841418	0.00243295	0.0271129	0.047643	0.167544	0.0537445	0.102348	0.018061	0.0944864	0.0159291	0.0834632	0.127429	0.115039	0.122585	0.181431	0.0373141	0.0637262	0.00469942	0.118599	0.120922	0.0320715	0.135751	0.0267447	0.129456	0.0172976	0.0270889	0.079892	0.386425	0.0854391	0.0986422	0.0366206	0.0820621	0.139305
df473	1.88112	4.77731	2.11786	1.85773	2.82711	1.77512	3.02472	1.62863	1.97827	2.49566	2.83099	5.2957	2.04084	2.48705	2.72902	3.61243	2.93546	4.45791	4.29406	2.1071	1.54203	3.34531	2.4854	2.65141	2.40174	5.23483	3.278	1.97544	3.3927	2.37131	1.71372	3.87423	2.47796	2.50367	2.42446	2.05532	3.89739	2.54465	4.09811	1.98138	3.56084	3.71878	1.97264	1.69726	2.33706	2.95991	1.8828	2.06556	1.67337
df474	0.0193515	0	0.0365122	0.00799437	3.2104e-05	0.0674189	0	0	0.0620277	0	0.102333	0.0165776	0	0.0115777	0.00415539	0.0229704	0.00187432	0.0178904	0	0.000108531	0.162002	0.000575365	0	0.0202063	0.0457185	0.00133786	0.0102184	0	0	0.00120386	0.109207	0	0	0.0370252	0.0030904	0.0292625	0	0.0347296	0.0243747	0.0900289	0.0175429	0	0	0.139022	0.0379393	0.011427	0.0216315	0.00123822	0.0553511
df475	0.0584265	0.0122105	0.00521603	0.0726439	0	0.0500424	0.00286898	0.00280289	0.139767	0.00250012	0.0845153	0	0	0.00785323	0.00261256	0.000214147	0.0156378	0.000563846	0	0.0101873	0.0484385	0.000732432	0.00778526	0	0.0552384	0	0.0102394	0.0143549	0	0.00853252	0.0571242	0	0.0203039	0.00679964	0.0298128	0.0253316	0.000504053	0.0143491	0	0.0852491	0.00334495	0.00596401	0.0248803	0.112182	0.0528389	0.0121975	0.0659135	0.00584435	0.0274432
df476	0.192262	0.0834798	0.159056	0.365636	0.252343	0.35622	0.0553341	0.301763	0.280753	0.206823	0.0987177	0.105767	0.254976	0.282557	0.127248	0.121873	0.273023	0.0756739	0.0670464	0.289592	0.507082	0.238217	0.228456	0.21654	0.298828	0.0783362	0.187828	0.360562	0.214215	0.226331	0.509175	0.0282908	0.307359	0.166281	0.268444	0.276979	0.0961689	0.128722	0.0422	0.406679	0.11689	0.275641	0.301704	0.26353	0.314009	0.235384	0.295461	0.305189	0.337788
df477	1.87145	6.7269	3.41637	2.62488	2.78261	1.57697	3.63319	1.50649	2.79699	2.31269	3.95873	8.11705	1.78789	1.97498	2.86161	4.50264	2.81268	7.23755	5.55046	1.83778	1.77022	3.62121	2.47719	2.72176	2.05853	6.18573	3.62449	2.22329	4.11126	1.65078	1.37492	4.7596	1.99211	2.20535	2.13447	1.36217	5.72711	2.90073	4.02397	2.49761	3.24628	3.89536	2.16009	2.17678	2.60199	2.8903	1.78457	2.06738	1.87971
df478	1.36114	4.36624	2.1834	1.81915	1.94354	1.09658	2.4062	1.08882	2.06306	1.71375	2.58127	5.07083	1.2823	1.3165	2.01072	2.90956	2.01716	4.45329	3.62192	1.62683	1.13606	2.51177	1.62692	1.91943	1.37322	4.0765	2.50059	1.56315	2.75591	1.15583	1.0695	3.06412	1.43671	1.52787	1.41169	1.09545	3.52353	1.69344	2.86426	1.7297	2.35512	2.65158	1.46713	1.36106	1.96278	1.99015	1.35255	1.3274	1.3257
df479	1.49476	4.56929	2.35703	1.98542	1.96638	1.10798	2.39805	1.27569	2.12678	1.70556	2.59213	5.50369	1.32039	1.38478	1.94259	2.9074	2.15987	4.94314	3.60664	1.55382	1.3769	2.57345	1.49447	1.81316	1.43078	4.0824	2.42373	1.51171	2.77943	1.23448	1.20107	3.06225	1.43772	1.67779	1.40143	1.15208	3.90774	1.82508	2.64249	1.8994	2.31931	2.64388	1.54713	1.44883	1.85561	2.08066	1.24497	1.42071	1.61526
df480	0.0224013	0	0	0.0137171	0	0.0127909	0	0.00198741	0.0618136	0	0.00762366	0	0	0	0	0	0	0.00109505	0	0.0365219	0.0830144	0.00212887	0	0.00811621	0.017805	0	0.00308326	0.0299136	0	0.0110217	0.0456586	0	0	0	0	0	0	0	0	0.0299959	0	0	0	0.089834	0.0180572	0	0.0183124	0	0
df481	0.0399958	0.00213241	0.0109377	0.0519578	0.00759452	0.0354599	0.000644423	0.00997802	0.139228	0.00550915	0.0210502	0.00119498	0.000411356	0.0104149	0.00196191	0	0.0229791	0.0657602	0	0.0444548	0.0883321	0	0	0.079648	0.00200051	0	0.014502	0.0132639	0	0.00527775	0.117627	0	0.0242934	0	0.00450756	0.00459186	0.121277	0.00969508	0	0.0577219	0	0.00590287	0.0563632	0.095112	0.0946459	0	0.0243042	0.00736676	0.101963
df482	0.0488833	0.000933039	0.0101579	0.043981	0	0.0622073	0	0.0139018	0.122876	0	0.0333948	0	0.00695026	0	0	0.0134224	0.00132861	0.00785081	0	0.0966067	0.143941	0	0	0.0116201	0.0132128	0	0	0	0	0.00473782	0.0330383	0	0	0.0144549	0	0.0084057	0.000377962	0.0280117	0.00139382	0.131563	0	0.0113797	0.0103536	0.0464779	0.15963	0.00952713	0.0516616	0	0.0618084
df483	0.0555557	0.0417539	0.0616767	0.0804599	0.0402504	0.0920287	0.0112012	0.0496384	0.175701	0.0293823	0.100975	0.0686361	0.00230221	0.0265448	0.031621	0.0175489	0.0648284	0.0156759	0.00855797	0.124937	0.196044	0.00683332	0.0289591	0.0433082	0.0278765	0.0142609	0.0590689	0.00893743	0.0183549	0.0365499	0.140332	0.041407	0.108211	0.000518739	0.00609467	0.0519224	0.0838753	0.01459	0.000563303	0.238449	0.0726364	0.0200692	0.0570705	0.209456	0.167722	0.0116042	0.0571954	0.00684197	0.0646899
df484	0.0350444	0.824123	0.443414	0.25773	0.0771989	0.143526	0.0723406	0.181963	0.636641	0.031457	0.582627	1.28463	0.133889	0.0322077	0.0838812	0.629117	0.111196	1.07813	0.280534	0.172841	0.332505	0.379588	0.0482347	0.0585807	0.112766	0.426333	0.387725	0.133335	0.14466	0.0898844	0.306997	0.443098	0.0920703	0.0528695	0.0239593	0.0676097	0.815361	0.343751	0.0359665	0.423944	0.189464	0.154891	0.19668	0.327866	0.193674	0.1949	0.0932854	0.0606425	0.389408
df485	2.26908	3.76834	2.03972	1.77041	2.21208	1.48083	3.25277	2.06548	1.62263	2.66199	2.39035	4.69362	2.06171	2.16981	2.50773	2.94012	2.21421	3.47849	3.67581	1.63423	1.08396	2.57337	2.30145	2.66071	2.13464	4.25529	2.62685	2.2167	3.03149	1.91933	1.62352	3.38347	2.16793	1.87344	2.23279	1.90491	3.60645	2.47964	3.28467	1.79959	2.88965	3.03248	1.77645	1.93026	1.88852	2.38661	2.04239	2.03731	1.22272
df486	0.634332	2.48812	1.1374	0.945658	0.737495	0.796965	1.04364	0.68748	1.47667	0.56738	1.09306	2.78294	0.807524	0.595388	0.844893	1.41649	0.832863	2.94489	1.42821	0.904846	0.585508	1.10686	1.01346	0.729926	0.814439	1.65391	1.18556	0.806219	1.08539	0.583887	0.97362	1.12911	0.810976	0.749657	0.878192	0.658795	2.15098	1.18326	1.18941	1.12661	1.29622	1.40423	0.918903	0.855697	1.04114	1.21197	0.6003	0.770885	1.09136
df487	0.197675	0.0923728	0.259069	0.334431	0.209969	0.25696	0.164972	0.237951	0.38644	0.266425	0.0794657	0.115451	0.447181	0.218147	0.34738	0.17366	0.169797	0.192536	0.164563	0.200687	0.125016	0.0647136	0.410599	0.148838	0.324158	0.0904244	0.151819	0.241625	0.133909	0.38131	0.501718	0.23516	0.296934	0.20477	0.294557	0.166736	0.114667	0.126792	0.145198	0.158704	0.15403	0.157937	0.262112	0.187163	0.145226	0.105866	0.550976	0.280899	0.428316
df488	0.0678412	0.00525559	0.0166298	0.112528	0.0065869	0.0912583	0.0157344	0.0224021	0.20376	0.000871708	0.113011	0.00323886	0.0210897	0.0953506	0.0529533	0.0639833	0.0456075	0.0409213	0	0.0269352	0.0495883	0.001692	0.0186671	0.0457994	0.0756631	0.00435734	0.0121941	0.0220967	0.00971945	0.0202248	0.166366	0.0104917	0.027512	0	0.0488446	0.0516452	0.0674283	0.0496165	0	0.0948356	0.0743143	0.0164065	0.0933384	0.151179	0.037081	0.0602756	0.115436	0.0198877	0.0640194
df489	2.92028	3.93977	2.57392	2.23735	2.76953	1.50216	3.95132	1.96411	1.86637	2.85829	2.78978	4.58495	2.2501	2.62872	2.99194	3.41496	2.78617	4.17091	4.48493	2.05157	1.53823	3.0891	2.87347	2.93572	2.67413	4.60874	2.7746	2.79479	3.64542	2.24762	2.05815	3.72438	2.2836	2.63058	2.51825	2.18099	3.54427	3.07995	4.00891	1.87114	3.17165	3.20143	1.90291	2.26675	2.22944	2.61741	2.1689	2.42285	1.64241
df490	1.64765	5.12663	2.17691	2.23484	1.99505	1.53264	3.23179	1.70368	2.33686	2.61788	3.31093	6.10453	2.06237	2.42135	2.18449	3.87291	3.10304	5.3756	4.26833	1.12245	1.37467	3.50571	2.54941	2.48737	2.24629	5.19324	2.99094	2.33393	3.85595	2.20722	1.86344	3.73598	1.93668	1.82545	2.45169	1.73157	4.34866	2.92664	3.2432	2.29622	3.06412	3.23407	1.96405	1.82803	2.2833	2.75405	1.35443	2.16201	1.73611
df491	1.48086	3.24109	1.80122	1.7123	1.66949	1.1006	1.89569	1.09125	2.01752	1.71779	1.88879	3.60661	1.53951	1.37144	1.80145	2.38107	1.73461	3.61699	2.88008	1.75586	1.2722	1.92822	1.52614	1.67628	1.31172	2.88864	1.89082	1.4489	2.31587	1.12546	1.17223	2.64621	1.28585	1.34292	1.22099	1.24163	2.65921	1.60347	2.25245	1.68617	2.38409	2.22512	1.39778	1.44158	1.82918	1.69619	1.49458	1.30692	1.36743
df492	0.165635	0.0940451	0.0936784	0.192661	0.135816	0.211087	0.107757	0.0961009	0.143533	0.161291	0.0926779	0.0764841	0.175574	0.243887	0.0843295	0.118533	0.112227	0.177854	0.116095	0.157426	0.178737	0.111311	0.194983	0.121358	0.199327	0.11135	0.135169	0.108223	0.10325	0.196499	0.260453	0.0601492	0.252245	0.150584	0.176403	0.21265	0.0806915	0.119083	0.0821311	0.210041	0.0535087	0.12296	0.0952647	0.195039	0.155096	0.103643	0.205828	0.114127	0.242098
df493	0.0319952	0.0108447	0.0129229	0.0301395	0	0.133746	0	0.0371367	0.135093	0.000277662	0.0294721	0.0472231	0.000691143	0	0.00519031	0.0229172	0.00765179	0.140617	0	0.0358757	0.0944909	0.0136638	0	0	0.0341503	0	0.00372454	0	0.0145965	0.0164483	0.101974	0.000120357	0.0200834	0.00477975	0.0262438	0.0107875	0.157604	0.0504884	0.0215243	0.0981459	0.0164152	0.0455518	0.0698118	0.0850881	0.0301842	0.0164379	0.01009	0.00757924	0.156696
df494	0.104999	0.0111479	0.0938596	0.168382	0.0908422	0.131673	0.068839	0.0706076	0.145714	0.0577518	0.0471591	0.0323691	0.0736337	0.0361648	0.0430659	0.0446735	0.0517565	0.0954658	0.0306638	0.398511	0.374334	0.063754	0.000550544	0.10271	0.0759371	0.0306354	0.0481027	0.046123	0.0759935	0.0305228	0.102163	0.00481213	0.058429	0.0814965	0.0690221	0.0931855	0.0901654	0.0515872	0.128325	0.12087	0.107272	0.0781681	0.0860697	0.18651	0.184795	0.0881204	0.155078	0.0330451	0.165669
df495	1.68044	8.1555	2.22315	2.85665	2.73075	1.87852	3.38833	1.37304	3.72866	1.87218	4.85958	9.19159	1.44409	2.03521	2.38766	5.04761	3.27929	8.80158	5.39673	1.993	2.26296	4.69757	1.95127	2.53011	2.01874	6.57371	4.50417	1.79773	4.23817	1.55804	1.91685	4.99819	1.86984	2.34784	2.17258	1.16767	6.97898	3.44223	4.26999	3.33395	3.52477	4.62968	2.44698	2.7259	3.14043	3.70917	1.45389	2.09731	2.52372
df496	0.102884	0.0121329	0.022759	0.105125	0.0459866	0.056392	0.0189609	0.0777969	0.111674	0.0401347	0.0201086	0	0.00967502	0.0123109	0.0170434	0.0302834	0.0789055	0.00581632	0	0.0181969	0.0167741	0.0547332	0.0529908	0.0751492	0.00164972	0.00786062	0.00945503	0.0893794	0.0264132	0.0328198	0.0585803	0.00910437	0.033998	9.69223e-05	0.0168055	0.0795303	0.00795015	0.0281962	0	0.129779	0.0265116	0.00359587	0.12165	0.0550933	0.035979	0.0494281	0.0277949	0.0431059	0.0634029
df497	0.0977046	0.0203708	0.0218355	0.0608741	0.0452489	0.0774304	0.0316346	0.0122197	0.0427532	0.0271889	0.0378408	0.00921267	0.00205875	0.0558974	0.0182467	0.0650879	0.0167549	0.0279234	0.0241031	0.0573227	0.0854645	0.0393889	0.0273107	0.0485267	0.0843077	0.00228254	0.0123565	0.0525509	0.0240591	0.0366275	0.15633	0.0110145	0.0280807	0.0607179	0.0312888	0.0314539	0.00848107	0.0083511	0.0100251	0.154958	0.0179672	0.0375992	0.0137214	0.052155	0.0639558	0.0478567	0.0534991	0.0150028	0.0553112
df498	0.0886349	0.144001	0.327572	0.265574	0.0280748	0.0837989	0.0332096	0.051659	0.187455	0.00374494	0.158865	0.121221	0.0152996	0.0587375	0.0324736	0.137796	0.0795386	0.260417	0.0598432	0.0429115	0.180002	0.0983155	0.075814	0.0489673	0.059015	0.0217652	0.0486651	0.0665927	0.052219	0.0332976	0.0330214	0.0365673	0.0640797	0.0386782	0.00390159	0.0819078	0.153641	0.078967	0.0275639	0.317562	0.0599837	0.0735426	0.0701906	0.113744	0.123599	0.0761383	0.0943203	0.064176	0.272197
df499	1.31745	4.54131	2.06707	2.06184	2.43221	1.15352	2.64797	1.46323	2.05161	2.23823	2.49121	5.46258	1.61811	1.84395	2.18521	3.0582	2.40686	4.69979	3.92645	1.6352	1.47626	2.89745	1.75909	2.07153	1.63661	4.2947	2.61382	1.69128	3.02417	1.50804	1.35033	3.28267	1.65651	1.83404	1.58413	1.30751	3.61704	1.75294	2.87737	2.18718	2.64434	2.84459	1.88051	1.41504	1.98164	2.45449	1.67489	1.54511	1.8775
df500	0.251287	0.284347	0.187771	0.149389	0.172288	0.158398	0.183469	0.263369	0.203439	0.143278	0.461939	0.316098	0.259319	0.217865	0.114901	0.231988	0.122381	0.536921	0.217476	0.139572	0.167163	0.253067	0.252929	0.192503	0.238663	0.143893	0.133498	0.179111	0.247512	0.270336	0.33807	0.227377	0.189874	0.183281	0.288656	0.257209	0.337381	0.336029	0.124745	0.429235	0.142998	0.20407	0.242671	0.24729	0.334213	0.231211	0.263704	0.27462	0.235983
df501	2.35699	4.51503	2.74758	1.97604	2.85165	1.50912	3.31509	2.06445	1.94551	3.06221	2.71805	5.69499	2.37272	2.42038	3.06876	3.37681	2.64741	4.63185	4.55488	2.11162	1.51122	3.04056	2.682	2.94244	2.59223	4.82587	3.21596	2.54473	3.67068	2.30226	1.58614	3.95501	2.42012	2.58206	2.39279	2.1822	4.09181	2.6027	4.21954	2.20839	3.19343	3.74542	1.9333	2.04075	1.98771	2.70747	2.21737	2.33129	1.4637
df502	0.223592	0.125279	0.12046	0.12018	0.136733	0.177133	0.133837	0.195561	0.161213	0.218947	0.198969	0.0958559	0.180783	0.16803	0.159644	0.18986	0.13375	0.134518	0.131385	0.0744431	0.328651	0.160066	0.190266	0.154046	0.411076	0.21907	0.115212	0.121215	0.0702751	0.253526	0.571966	0.0662704	0.243054	0.0759157	0.435245	0.291365	0.167694	0.241037	0.0779411	0.207921	0.136887	0.123665	0.17428	0.331272	0.0795101	0.131217	0.110297	0.231869	0.1377
df503	0.0976375	0	0.0186202	0.027522	0	0.0213792	0	0.0267368	0.0669648	0	0.04741	0	0	0.0126361	0.000666521	0.0145009	0.0279834	0.00431009	0	0	0.109557	0	0	0.00789093	0.0210738	0.000805336	0	0.00962685	0	0	0.0953134	0	0	0.0027349	0.00464173	0.0544406	0	0.00700163	0	0.0298282	0.0192238	0	0.0123576	0.143968	0.0563668	0.0219509	0.0411136	0.00142921	0.0300126
df504	2.09003	5.02537	2.50594	2.30938	2.79247	1.83913	3.54668	1.8166	2.47332	2.49421	3.16011	6.0306	2.11154	2.5099	2.64637	3.91858	3.05033	5.39038	4.6422	2.02543	1.70943	3.52745	2.44331	2.65436	2.23493	5.55317	3.32999	2.38898	4.02797	2.14438	1.68528	4.14182	2.22221	2.42485	2.19979	1.94585	4.80398	2.69893	3.9405	2.23059	3.36825	3.88053	2.02812	2.3337	2.53001	2.9471	1.82967	2.09121	1.77167
df505	2.24168	6.9953	2.76803	2.73891	3.42256	1.82228	3.6741	1.90934	3.19672	2.5642	4.01869	8.33519	1.96947	2.27404	2.95912	4.77556	3.20792	7.27902	5.80955	2.43466	1.82399	4.1384	2.45445	2.87308	2.57226	6.72126	4.16187	2.38811	4.47129	1.76254	1.69439	5.31725	2.10707	2.97967	2.34926	1.56899	6.17364	3.1927	5.02664	2.80788	3.78256	4.65414	2.44964	2.58684	2.85072	3.54445	1.8919	2.32427	2.24969
df506	2.6211	6.7722	3.77734	2.83493	2.76109	1.3957	4.05197	1.64341	2.7759	3.08134	4.01387	8.17506	2.0672	2.38926	3.22931	4.87527	3.16483	7.0806	6.08926	1.9427	1.68055	4.16404	2.7535	3.04907	2.11555	6.40815	3.81159	2.56725	4.94429	2.02464	1.59741	5.26567	2.11033	2.42924	2.01139	1.71084	5.81269	2.71236	4.34488	2.79986	3.8424	4.09176	2.4152	2.41979	2.80433	3.54632	2.23163	2.36658	2.16567
df507	1.94774	7.21268	3.14014	2.86836	2.61255	1.61657	3.07992	1.49373	3.18926	2.16843	3.91814	8.70712	1.44424	1.79479	2.79305	4.32295	2.71207	7.27346	4.99883	2.17801	1.88796	3.83394	2.18427	2.42076	1.76869	5.81019	3.78833	1.93405	3.93509	1.23409	1.47759	4.57765	1.79955	2.20462	1.83871	1.29264	6.56153	2.47052	3.94299	2.79214	3.50799	4.0251	2.16867	2.11527	2.69409	3.17064	1.63994	2.00231	2.0136
df508	1.86343	7.26133	3.22605	2.94344	3.09239	1.84429	3.87777	1.66463	2.84465	2.46975	4.74454	8.95203	2.00096	2.48546	3.02608	5.14362	3.27523	7.49798	6.04829	2.00921	2.13677	4.70526	2.40761	2.93554	2.30753	6.99374	4.03875	2.44475	4.74129	1.85182	1.82228	5.42276	2.3263	2.83044	2.51485	1.53076	6.25755	2.89331	4.48506	3.02759	3.68586	4.42171	2.46178	2.50356	3.15862	3.85182	1.81448	2.48528	2.33452
df509	0.140708	0.0368575	0.0487615	0.130422	0.0102922	0.125871	0.0166417	0.0345152	0.0660684	0	0.281386	0.0706196	0	0.0441932	0.00467484	0.0374795	0.116767	0.146032	0	0.0692715	0.0793162	0.112176	0	0.0450293	0.0994337	0.00910663	0.0221061	0.0352759	0.0165123	0.0415054	0.0893876	0.0174902	0.0243572	0.000925336	0.010253	0.00961677	0.0602572	0.0625663	0.0573115	0.159898	0.0541318	0.0399591	0.073697	0.336148	0.0737445	0.128321	0.0209487	0.0682844	0.136019
df510	2.22164	4.38423	2.61047	2.16754	2.6353	1.60404	3.31591	1.81482	2.02469	2.68858	2.86882	5.42066	1.99434	2.46807	2.62635	3.55851	2.8686	4.35526	4.73546	1.80859	1.73595	3.24611	2.45467	2.59231	2.26232	4.97058	2.7938	2.43041	3.80676	2.05891	1.5982	4.0246	2.06621	2.30045	1.93732	1.84921	4.08893	2.55705	3.66816	2.23426	3.21707	3.58546	1.81435	2.1719	2.3331	2.75149	1.96884	2.23314	1.51796
df511	0.987796	2.1809	1.16033	1.17889	0.964633	0.852639	1.26899	0.672558	1.24263	0.948692	1.8038	2.20008	0.834093	0.914994	1.08865	1.41806	1.14628	2.3338	1.85384	0.940835	1.02437	1.24245	0.912144	0.968606	0.80808	1.80123	1.23362	0.845359	1.45659	0.692161	0.778291	1.51977	0.79216	0.889137	0.798561	0.660743	1.88836	1.10205	1.39758	1.07565	1.23319	1.19328	0.960941	1.09346	1.21104	1.12304	0.96444	0.756429	1.36976
df512	0.242577	0.306454	0.363882	0.325196	0.289986	0.281192	0.16286	0.324786	0.266022	0.163049	0.279095	0.265756	0.390676	0.185068	0.314193	0.359636	0.233744	0.392908	0.0986686	0.468106	0.368024	0.217975	0.371506	0.206655	0.309614	0.144401	0.253635	0.240248	0.198349	0.384698	0.432119	0.320149	0.319673	0.259112	0.318373	0.246907	0.371719	0.31457	0.349564	0.477341	0.388278	0.316307	0.31575	0.409884	0.229441	0.149296	0.33929	0.302083	0.28905
[truncated: 56 more columns]

## Sheet: Radiomic validation dataset
ID	P131	P35	P123	P50	P149	P19	P54	P45	P78	P67	P122	P117	P42	P26	P175	P124	P53	P165	P81	P51	P127	P133	P162	P98	P39	P47
df1	1.63955	0.929655	0.620532	0.600103	0.513386	0.92411	0.507104	0.417761	0.527629	0.612833	0.678497	0.885836	1.0624	0.937217	0.297599	0.234644	0.366613	0.22803	0.171582	0.306801	0.243399	0.140258	0.313932	0.132886	0.411793	0.48167
df2	2.08475	1.24876	0.973119	0.826945	0.590693	1.32367	1.04402	0.605721	0.754029	0.705267	1.04388	1.06962	1.42811	1.13103	0.496063	0.464656	0.596971	0.375211	0.208135	0.448295	0.467734	0.208467	0.531413	0.171467	0.672807	0.798313
df3	1.04109	0.683195	0.468801	0.8482	0.48353	0.736691	0.565255	0.402665	0.390548	0.430315	0.495447	0.966842	0.650346	0.692888	0.562149	0.710562	0.817598	0.637755	0.912158	0.897363	0.434942	0.778279	0.394069	0.848499	0.786023	0.42688
df4	2.06346	1.09222	0.790609	0.853293	1.11625	1.13994	0.995302	0.773222	1.15204	0.833308	1.33266	0.911824	1.43921	0.942934	0.796212	0.760632	0.574886	0.665428	0.279746	0.454745	0.69478	0.190718	0.535942	0.224778	0.548299	0.728663
df5	2.46719	1.01289	0.776381	0.787102	0.51224	1.46609	0.847908	0.405255	0.435884	0.695203	0.527934	1.4226	1.45928	1.05355	0.375522	0.205254	0.314027	0.13654	0.0530178	0.454431	0.288442	0.1165	0.226465	0.0355854	0.4702	0.590363
df6	0.243228	0.29156	0.552902	0.549365	0.783745	0.543186	0.653594	0.6658	0.397914	0.625767	0.258215	0.690535	0.229549	0.392172	0.867061	1.19234	0.765255	0.849267	1.64329	0.872457	1.02964	1.80218	0.617656	1.4058	1.1369	0.544902
df7	1.85002	1.17351	0.909504	1.01302	0.772098	1.09795	0.888038	1.01056	1.16043	0.765747	1.22194	0.953248	1.58963	1.02162	0.895681	0.878383	1.0475	0.634174	0.442434	0.659265	0.687738	0.207644	0.729268	0.413029	0.535313	0.8086
df8	0.0619429	0.0832458	0.154919	0.462456	0.681008	0.439648	0.342552	0.301681	0.366935	0.397771	0.186294	0.324321	0.127353	0.212045	0.893712	1.05306	0.674728	0.810943	2.1181	1.04723	0.826564	2.30138	0.459813	1.7333	1.3839	0.505051
df9	1.52549	1.11411	0.893902	0.977719	0.512277	1.37184	0.95102	0.92944	0.455063	0.780572	0.720209	1.35941	1.11067	1.13242	0.469949	0.573513	0.679071	0.383793	0.517591	0.743716	0.67997	0.402667	0.517918	0.556033	0.703173	0.926254
df10	2.01488	0.914563	0.51944	0.812958	0.651338	1.27043	0.82621	0.527426	0.600989	0.603495	0.743287	1.14362	1.13078	0.965287	0.33752	0.153714	0.66839	0.185116	0.13876	0.353593	0.463613	0.125979	0.314053	0.0987389	0.524877	0.539098
df11	0.0344249	0.114031	0.430542	0.425026	0.631647	0.420299	0.450453	0.318485	0.318861	0.374202	0.0957209	0.544975	0.103152	0.356311	0.793102	1.42567	0.780449	0.730323	1.99074	1.15151	0.74789	2.20264	0.584172	1.82612	1.22462	0.499322
df12	1.87962	1.0736	0.75364	0.797258	0.770616	1.42066	0.695623	0.46032	0.68145	0.739548	0.730812	1.25972	1.2235	0.848595	0.51904	0.250065	0.448553	0.324546	0.0476572	0.483341	0.256603	0.19301	0.262499	0.0570847	0.359468	0.616056
df13	0.0042021	0.107206	0.170944	0.38925	0.621369	0.397366	0.446339	0.384655	0.415967	0.35024	0.0713625	0.432133	0.0947352	0.333089	0.865038	1.13815	0.598986	0.887031	2.25603	0.99018	0.781447	1.9298	0.462062	1.54901	1.22887	0.290477
df14	2.0463	1.02514	0.723777	0.774439	0.852858	1.34108	0.660615	0.481916	0.880586	0.769966	1.13447	1.2091	1.38737	0.800452	0.549474	0.351785	0.647107	0.300835	0.154599	0.385897	0.370864	0.0965006	0.535255	0.0848987	0.454704	0.560318
df15	0.0621812	0.166825	0.379003	0.454214	0.379392	0.362862	0.501508	0.35451	0.343992	0.374347	0.115924	0.41648	0.116671	0.382228	0.89891	1.12963	0.699201	0.636701	1.57392	0.775205	0.480286	1.78672	0.435832	1.44882	0.976334	0.357977
df16	0.0110863	0.153242	0.13341	0.574744	0.662108	0.457401	0.566405	0.487066	0.506	0.44883	0.198716	0.636172	0.171637	0.351403	0.966422	1.27093	0.962874	0.863688	2.03931	1.1677	0.760104	2.18305	0.650293	1.63556	1.36825	0.378521
df17	0.291976	0.328387	0.543376	0.816618	1.03772	0.604044	0.562536	0.522542	0.431099	0.627747	0.29386	0.654418	0.290708	0.562335	0.993665	1.08978	0.977229	0.901807	1.7983	1.11421	0.671361	1.76771	0.698812	1.45836	1.14704	0.465787
df18	0.870163	0.74772	0.654424	0.625979	1.02578	0.92612	0.837021	0.739076	1.05915	0.797526	0.957242	0.633809	0.849282	0.617055	0.794815	1.02948	0.961486	1.16743	1.07375	0.471658	1.33299	0.492261	0.773505	0.552928	0.689537	0.591466
df19	0.344531	0.382632	0.463744	0.658416	0.861748	0.490858	0.599575	0.721795	0.686208	0.759074	0.481266	0.685207	0.408	0.470607	1.1763	1.40281	0.902954	0.837929	1.66141	0.936984	0.927708	1.45874	0.886306	1.61687	1.06697	0.809289
df20	1.86194	1.00767	0.626561	0.749797	0.604739	1.00805	0.76045	0.548458	0.541478	0.875481	0.611064	1.05388	1.1644	0.888878	0.317924	0.268371	0.626303	0.394403	0.308482	0.44911	0.466059	0.271593	0.357556	0.303554	0.225965	0.627276
df21	0.00495433	0.136402	0.305864	0.358467	0.543696	0.27793	0.40928	0.420238	0.39804	0.381336	0.221207	0.396147	0.161808	0.267208	0.859146	1.22502	0.493975	0.904753	1.98492	0.945265	0.79749	1.73536	0.605998	1.44479	1.24303	0.475399
df22	2.09227	1.20719	0.944719	0.827739	0.861303	1.19287	0.876466	0.652293	1.26378	0.746729	1.61318	0.971123	1.50248	0.907597	0.758496	0.845451	0.762683	0.513209	0.265237	0.455147	0.48366	0.148389	0.590356	0.155852	0.549638	0.726341
df23	0.0540574	0.164786	0.266907	0.525737	0.356333	0.325283	0.375469	0.342084	0.357197	0.295729	0.0458622	0.611983	0.111808	0.400324	0.645555	1.23265	0.549372	0.597193	1.67367	0.911538	0.64879	1.95417	0.589339	1.35303	1.05379	0.296185
df24	0.639865	0.396731	0.464884	0.374751	0.741182	0.949587	0.706777	0.424447	0.734285	0.664511	0.510245	0.724904	0.546232	0.786538	0.861596	0.59549	0.894525	0.74062	1.0104	0.794855	0.895108	0.94594	0.670532	1.12923	0.84484	0.539077
df25	0.00604253	0.111565	0.222135	0.438261	0.486044	0.254296	0.393825	0.391922	0.337482	0.279394	0.157292	0.411195	0.172676	0.278975	0.812131	1.21689	0.509158	0.795491	1.74667	0.783513	0.805014	1.86614	0.542064	1.46261	1.04496	0.219168
df26	1.69104	0.988736	0.756601	0.892087	0.34565	1.21809	0.729629	0.506527	0.298568	0.503147	0.288461	1.15336	1.01231	0.917601	0.440681	0.356321	0.611162	0.356852	0.339597	0.644509	0.271677	0.477619	0.209554	0.315169	0.524146	0.655639
df27	1.94713	0.979047	0.731893	0.667121	0.516735	1.25411	0.594617	0.347899	0.713211	0.651805	0.841552	1.08201	1.22555	0.90895	0.422402	0.306061	0.453497	0.39614	0.0833528	0.27626	0.267431	0.188815	0.357334	0.119625	0.372143	0.548024
df28	0.240744	0.17957	0.574808	0.577045	0.579762	0.619398	0.596317	0.704807	0.195305	0.704345	0.179721	0.767276	0.300131	0.945649	0.649795	0.973592	1.05216	0.492251	1.98793	1.41771	0.904279	2.1953	0.746648	1.69217	1.40132	0.907212
df29	0.00191051	0.192328	0.330705	0.680933	0.686121	0.401026	0.42491	0.396433	0.263277	0.468781	0.0829985	0.606242	0.0665807	0.395446	0.677377	1.15189	0.830826	0.740119	2.28468	0.978213	0.84691	2.43328	0.527326	1.69037	1.34845	0.568199
df30	0.046157	0.194779	0.257285	0.528036	0.291547	0.426965	0.658575	0.389605	0.409045	0.296719	0.0848794	0.606599	0.123513	0.327661	1.00975	1.12995	0.795995	0.651215	1.82516	1.14468	0.66279	2.12097	0.498103	1.5564	1.01081	0.217333
df31	2.22783	1.2234	0.867521	0.990908	0.602617	1.38442	0.800407	0.545313	0.752749	0.748654	0.926493	1.25602	1.48774	1.07483	0.65116	0.420097	0.505839	0.400906	0.0829193	0.530729	0.246913	0.133429	0.295943	0.0850691	0.557897	0.662929
df32	2.48779	1.04689	0.956713	0.871734	0.770606	1.58054	0.827752	0.458928	0.530938	0.645886	0.883414	1.22147	1.56055	1.42294	0.517489	0.365575	0.661717	0.264826	0.0791945	0.434178	0.145565	0.0257971	0.304338	0.0670523	0.554106	0.631532
df33	1.9508	0.978073	0.421096	0.597467	0.695437	0.992298	0.636513	0.466603	0.888118	0.592139	0.908744	0.876897	1.26155	0.775315	0.52432	0.501437	0.54326	0.411712	0.0627846	0.256485	0.213242	0.0422534	0.576772	0.0792326	0.308998	0.54086
df34	0.114783	0.163455	0.177611	0.390349	0.678712	0.334322	0.51716	0.429565	0.238254	0.484875	0.345771	0.457757	0.212403	0.378569	0.79097	0.780406	0.566823	0.638284	1.49069	0.670881	0.904818	1.68856	0.755373	1.59136	1.01232	0.549817
df35	0.139903	0.354423	0.459879	0.554784	0.550834	0.397171	0.488591	0.318767	0.260461	0.4603	0.155923	0.610182	0.181747	0.35206	0.754208	1.08383	0.755849	0.591981	1.6384	1.0241	0.687275	1.90109	0.619768	1.20571	1.18018	0.362637
df36	1.78195	1.05944	0.823456	0.728052	0.630286	1.22821	0.724245	0.416251	0.477701	0.861851	0.559236	1.08229	1.36323	1.04612	0.310002	0.256711	0.91748	0.266801	0.272873	0.57466	0.303068	0.310194	0.341513	0.234802	0.646845	0.818335
df37	0.305956	0.261456	0.418746	0.485706	0.392902	0.369015	0.456857	0.444227	0.41578	0.509233	0.207841	0.610824	0.349733	0.339364	0.636215	0.883783	0.653858	0.705382	1.59241	0.841719	0.739631	1.74327	0.727454	1.29104	0.970651	0.555174
df38	0.273753	0.376213	0.314868	0.572861	0.687132	0.372697	0.349322	0.533593	0.505041	0.502614	0.34115	0.524946	0.204322	0.250954	0.721717	0.914857	0.564903	0.800693	1.48068	0.809428	0.765046	1.57126	0.553819	1.18904	0.917009	0.28548
df39	0.442442	0.351915	0.475749	0.7874	0.473045	0.537971	0.646117	0.671042	0.437977	0.558907	0.252715	0.851349	0.450086	0.572038	0.889002	1.09767	0.738951	0.755571	1.4777	0.754634	0.863938	1.59763	0.638526	1.39164	1.16974	0.757641
df40	0.011108	0.141766	0.29874	0.342947	0.383761	0.266923	0.426785	0.299726	0.250342	0.374019	0.0849407	0.67305	0.0695632	0.298011	0.681762	1.0642	0.738447	0.650413	1.77597	1.07324	0.802943	2.0158	0.501648	1.36871	1.10305	0.560258
df41	0.188295	0.351909	0.34487	0.666912	0.902131	0.422544	0.613217	0.49809	0.294108	0.712844	0.204194	0.693389	0.202269	0.41327	0.743771	0.966128	0.893204	0.527345	2.18009	0.829796	0.874806	2.08402	0.7628	1.63833	0.960957	0.548307
df42	0.297777	0.609099	0.704932	0.468866	0.686817	0.514277	0.413523	0.530728	0.891579	0.699285	0.679322	0.439175	0.430583	0.501649	0.870262	1.11721	0.694839	1.09914	1.31721	0.830595	1.06978	1.51016	0.807745	1.11636	1.06058	0.401378
df43	2.96522	1.31386	1.08384	1.16791	0.526133	1.70059	0.964991	0.420573	0.404722	0.782048	0.550544	1.70088	1.80124	1.78855	0.435103	0.159834	0.832864	0.138889	0.120229	0.621843	0.0994556	0.178936	0.196646	0.0294687	0.48741	0.891008
df44	1.66845	1.06344	0.796999	0.832085	0.27429	1.37013	0.800366	0.574189	0.360755	0.668519	0.364497	1.1923	0.998245	1.35343	0.387499	0.423868	0.668724	0.268041	0.17442	0.669183	0.417346	0.393555	0.324311	0.221575	0.78825	0.561423
df45	0.348584	0.385045	0.513365	0.735395	0.379303	0.600234	0.692937	0.674238	0.090717	0.567494	0.161021	0.943391	0.227663	0.786266	0.688409	0.990791	0.892696	0.398922	1.72154	1.49441	0.775108	1.84248	0.358911	1.45933	1.27189	0.664566
df46	1.8507	1.08636	0.955453	0.999158	0.617214	1.06885	0.705686	0.692785	0.756413	0.777174	0.816375	1.10863	1.29034	1.03053	0.672443	0.48324	0.859299	0.459427	0.290888	0.485074	0.53329	0.282884	0.61015	0.398301	0.530843	0.831319
df47	2.49957	0.853051	1.09504	0.936805	0.414372	1.96792	1.15912	0.441108	0.204299	0.593028	0.433943	1.73324	1.86688	2.08849	0.110784	0.12335	0.850519	0.0533852	0.068238	0.946461	0.0852908	0.101133	0.132248	0.0546327	0.836302	0.979801
df48	0.928276	0.812124	0.79643	0.766289	0.783043	0.836077	0.853572	0.727278	0.646974	0.860491	0.856661	0.780485	0.740247	0.760949	0.814336	0.632352	0.761431	0.794224	0.885715	0.864217	0.844186	0.959993	0.892737	0.882555	0.819004	0.788392
df49	0.0508682	0.0807944	0.100235	0.440544	0.58682	0.495446	0.411013	0.322835	0.205226	0.545566	0.0671728	0.598722	0.0613175	0.487049	0.753288	0.97847	0.912806	0.420981	2.09731	0.901184	0.863318	2.28237	0.585811	1.79852	1.14984	0.362242
df50	0.0136343	0.171829	0.130665	0.385244	0.629343	0.5154	0.424559	0.365841	0.432698	0.294855	0.176535	0.357634	0.117408	0.266613	0.927316	1.02446	0.50923	0.737858	1.84063	0.641198	0.88381	1.76948	0.540521	1.62746	1.14818	0.301791
df51	0.156368	0.26407	0.343593	0.716863	0.671063	0.351902	0.403933	0.495191	0.302802	0.534234	0.383594	0.574137	0.225278	0.492916	0.678716	1.11856	0.980857	0.812304	2.52857	1.18848	0.723787	2.06565	0.77843	1.60889	1.34576	0.785862
df52	0.211327	0.340816	0.3871	0.437123	0.712893	0.353497	0.553402	0.523453	0.521401	0.359686	0.462195	0.510061	0.331798	0.336306	0.798764	1.14607	0.639302	0.587538	1.54483	0.775771	1.13241	1.50477	0.67521	1.34109	1.03886	0.357604
df53	2.65404	1.13347	0.599732	0.994769	0.612857	1.64528	0.739007	0.512454	0.387417	0.708412	0.43498	1.46707	1.37381	1.05169	0.291781	0.058596	0.345594	0.119583	0.00970508	0.364677	0.137061	0.153857	0.106818	0.00340793	0.418877	0.618963
df54	1.78713	0.980283	0.642397	0.738264	0.398705	1.05279	0.632646	0.539016	0.262676	0.68573	0.395724	0.978775	1.2065	1.10455	0.201092	0.192909	0.84875	0.19236	0.106575	0.545422	0.451336	0.263792	0.268825	0.084896	0.355927	0.557638
df55	0.0697638	0.13043	0.184212	0.43307	0.460619	0.281264	0.332864	0.391919	0.332018	0.365821	0.0204241	0.514708	0.136996	0.326551	0.724658	1.01697	0.493077	0.559121	1.59269	0.75528	0.506715	1.58978	0.515156	1.34226	1.12441	0.285405
df56	1.69252	1.06438	0.738031	0.678348	0.595869	0.93632	0.552161	0.511163	0.495874	0.632939	0.693672	0.85413	1.07778	0.696689	0.376438	0.352371	0.635926	0.300123	0.142897	0.30762	0.262728	0.145963	0.256656	0.0648896	0.398758	0.404456
df57	2.07489	1.32265	0.934011	0.942547	0.575611	1.41368	0.828123	0.630735	0.324231	0.923559	0.735069	1.38645	1.3616	1.47886	0.385482	0.214039	0.77438	0.21565	0.19863	0.783439	0.233026	0.191367	0.442501	0.285813	0.641197	1.16786
df58	0.0462439	0.0465187	0.183205	0.299101	0.471501	0.378909	0.446942	0.553687	0.273374	0.276733	0.11085	0.439901	0.176335	0.329964	0.748469	1.04131	0.532469	0.585576	1.66194	0.765876	0.8261	1.69529	0.409982	1.75263	0.914388	0.321419
df59	0.0836075	0.0970713	0.220365	0.449624	0.635175	0.303061	0.430142	0.403775	0.303458	0.489717	0.135943	0.509943	0.124899	0.273691	0.881593	1.08411	0.740963	0.684033	1.69951	0.978367	0.501211	1.91777	0.487044	1.35871	1.13852	0.280204
df60	2.61316	1.25588	0.671493	0.7804	0.670112	1.35383	0.731427	0.559962	0.615227	0.628614	0.597772	1.64289	1.54914	1.03588	0.366342	0.0863405	0.38075	0.181622	0.0261007	0.34229	0.194489	0.180185	0.134381	0.0193876	0.26671	0.587934
df61	1.26323	0.520561	0.548188	0.569946	0.499382	1.05138	0.739905	0.460077	0.404528	0.641246	0.615079	0.810259	1.03393	0.824911	0.321493	0.39741	0.301627	0.186473	0.186208	0.348365	0.37166	0.237956	0.337762	0.19164	0.467318	0.53143
df62	0.231435	0.219071	0.263409	0.296484	0.398684	0.335171	0.427874	0.453533	0.271027	0.420024	0.15819	0.406154	0.107834	0.261451	0.591063	0.864347	0.357514	0.548078	1.32889	0.681977	0.523207	1.34777	0.461056	1.19958	0.85666	0.419435
df63	1.18133	1.10464	1.10433	1.13102	1.28151	0.836914	1.11062	1.47517	1.42799	0.999661	1.31024	0.802094	1.19561	0.901592	1.26906	1.36772	1.44572	1.2106	1.16101	1.06517	1.14315	0.9801	1.14597	1.11793	1.18628	0.950557
df64	1.8142	0.962496	0.690013	0.887652	0.63576	0.961092	0.734299	0.630295	0.753258	0.815227	0.941447	0.882725	1.41907	0.833713	0.564022	0.414466	0.712282	0.294632	0.249399	0.472746	0.367008	0.319636	0.339506	0.253321	0.563461	0.788935
df65	2.61351	1.32673	0.742446	0.853568	0.668341	1.58542	0.585565	0.456496	0.393006	0.847765	0.469892	1.77139	1.56803	0.999449	0.276773	0.0532215	0.319165	0.220323	0.00585763	0.348587	0.151867	0.164323	0.0973962	0	0.289537	0.5305
df66	0.0124974	0.275004	0.217832	0.455993	0.548208	0.429625	0.49271	0.44612	0.406353	0.483991	0.161164	0.608193	0.0803984	0.32797	1.04251	1.21204	0.761471	0.669995	2.11723	1.10005	0.816209	2.21732	0.739035	1.95309	1.37023	0.381818
df67	2.15165	1.27303	0.763828	0.907168	0.482273	1.48922	0.870485	0.475387	0.42961	0.590723	0.754961	1.37566	1.34545	1.15805	0.296814	0.157117	0.429056	0.247423	0.0616098	0.533383	0.256152	0.314434	0.269261	0.0827524	0.457349	0.67832
df68	0.0309422	0.0744553	0.362229	0.474297	0.469593	0.54235	0.605996	0.472575	0.414951	0.448212	0.0846206	0.605681	0.261568	0.391795	1.03721	1.16999	0.67008	0.648958	2.11616	0.996404	0.797968	2.0372	0.597374	1.78383	1.09415	0.446983
df69	2.76408	1.24289	0.809903	0.965665	0.435552	1.75406	0.686752	0.284478	0.130516	0.755904	0.270384	1.52018	1.56688	1.51218	0.120109	0.0113448	0.646362	0.0988246	0.0465535	0.586883	0.0388084	0.06264	0.0518846	0.000456409	0.544852	0.77364
df70	0.116594	0.263506	0.41593	0.678111	0.630264	0.737932	0.500112	0.534785	0.157597	0.471094	0.0606696	0.70846	0.05294	0.690842	0.694481	0.952399	0.621961	0.466189	1.74202	1.18019	0.710496	1.99058	0.294587	1.41725	1.09984	0.450295
df71	0.0164383	0.268517	0.282713	0.413167	0.460358	0.577418	0.449967	0.493364	0.54992	0.371909	0.0841122	0.538892	0.101668	0.566543	1.11037	1.23907	0.926066	0.804287	2.10313	1.3504	0.841278	2.41316	0.53692	1.6364	1.38531	0.505744
df72	2.61039	1.35811	1.14821	0.848432	0.532624	1.54554	0.892265	0.534895	0.37368	0.732119	0.369736	1.60386	1.35798	1.32755	0.26851	0.112876	0.673308	0.156561	0.120968	0.927747	0.121541	0.156895	0.0937404	0.0426916	0.56934	0.805268
df73	0.0623592	0.0666046	0.281427	0.593503	0.525244	0.331385	0.625284	0.553774	0.221141	0.424677	0.0457461	0.703827	0.124963	0.418405	0.724121	1.08606	0.762759	0.59274	2.08435	1.03911	1.01897	2.06751	0.50966	1.73258	1.21329	0.468423
df74	0.191608	0.165444	0.272788	0.553522	0.678721	0.401299	0.358199	0.414442	0.431397	0.430084	0.207315	0.424622	0.0739058	0.362468	0.778371	1.01517	0.816344	0.726601	1.69449	0.8155	0.731221	1.672	0.50828	1.46253	0.907146	0.40613
df75	2.19717	0.981125	0.706972	0.782397	0.73885	1.24288	0.724738	0.661744	0.465449	0.71424	0.776049	1.13875	1.40465	0.944997	0.406293	0.114603	0.424053	0.23096	0.127982	0.274812	0.309234	0.136724	0.367778	0.0687234	0.277226	0.618173
df76	1.16651	0.670641	0.669183	0.741779	0.537316	1.08925	0.637129	0.391334	0.364466	0.455685	0.279192	1.12347	0.744959	0.979869	0.405692	0.672863	0.439413	0.412372	0.791321	0.919621	0.394859	0.945579	0.431623	0.719777	0.876106	0.593275
df77	2.81156	0.924501	0.848859	0.957304	0.491705	1.61008	0.980237	0.608284	0.0896409	0.813766	0.365723	1.40451	1.75249	1.47315	0.20616	0.050967	0.714079	0.0280997	0.0678425	0.895208	0.210374	0.0370688	0.103663	0.0372312	0.71783	0.922456
df78	1.66326	1.12398	0.77991	0.628238	0.791388	1.07515	0.647548	0.647157	0.898432	0.760685	1.21422	0.951083	1.36765	0.78782	0.486379	0.431169	0.405775	0.478301	0.0752211	0.255235	0.363326	0.134036	0.373862	0.0570102	0.36211	0.618583
df79	1.546	0.874059	0.680829	0.568489	0.544335	0.84024	0.667323	0.34211	0.49721	0.575375	0.515096	0.994695	1.01256	0.86892	0.411528	0.235107	0.730694	0.163086	0.208394	0.571538	0.20355	0.35346	0.285992	0.301757	0.394835	0.434877
df80	1.8605	1.15045	0.708247	0.657022	0.796344	1.105	0.781822	0.521577	0.939195	0.683383	1.17449	0.879236	1.45284	0.751266	0.474111	0.310619	0.440252	0.40182	0.102239	0.238529	0.362304	0.153649	0.543477	0.146383	0.368147	0.628045
df81	0.785733	0.512921	0.508854	0.39069	0.610471	0.625128	0.503156	0.458217	0.538449	0.567056	0.39237	0.714431	0.602518	0.632928	0.687566	0.518477	0.537202	0.679614	0.749932	0.717384	0.362511	0.964617	0.450572	0.638368	0.617492	0.508524
df82	1.71528	0.93491	0.608531	0.578102	0.574798	0.988374	0.476509	0.447599	0.474729	0.585242	0.491946	0.908828	0.994516	0.830066	0.353587	0.15694	0.616949	0.24165	0.15344	0.327211	0.182013	0.13016	0.313017	0.0974204	0.260668	0.49421
df83	0.989396	0.670318	0.579433	0.63662	0.860456	0.791153	0.563955	0.544695	0.851358	0.656916	0.787696	0.820781	0.945203	0.696091	0.767022	0.800374	0.610299	0.653715	0.739475	0.747227	0.506253	0.831526	0.523444	0.648386	0.646505	0.613898
df84	0.618673	0.702814	0.740065	0.911972	1.21359	0.731335	0.717888	0.942721	1.17538	0.965044	1.11166	0.60325	0.80269	0.584713	1.37555	1.6696	1.03658	1.47711	1.74308	0.895006	1.172	1.29495	1.118	1.50606	1.37451	0.929629
df85	1.55151	0.909961	0.797463	0.884046	0.51895	1.39997	1.01957	0.654279	0.653472	0.592076	0.859351	1.41131	1.05077	1.15387	0.495965	0.431607	0.74114	0.364324	0.200608	0.569812	0.339657	0.327668	0.702653	0.402071	0.555159	0.815957
df86	0.00623688	0.0329591	0.166163	0.42876	0.422892	0.23367	0.235088	0.225015	0.215246	0.252961	0.0538193	0.462811	0.0877497	0.341235	0.722498	0.902929	0.424416	0.66313	1.71752	0.723023	0.512475	1.81924	0.549724	1.19059	0.868328	0.277241
df87	0.0103293	0.112228	0.411292	0.48103	0.620805	0.43714	0.646499	0.396067	0.278652	0.452858	0.0742714	0.600171	0.126632	0.515255	0.928077	1.23707	0.853292	0.576487	1.81599	1.1695	0.911794	2.22421	0.696499	1.83035	1.28636	0.530971
df88	1.8542	0.871827	0.996022	0.786599	0.307554	1.24366	0.897729	0.591982	0.500977	0.662556	0.48779	1.32092	1.41688	1.44344	0.428126	0.330267	0.649776	0.111015	0.0866387	0.553309	0.621274	0.215183	0.247033	0.115979	0.539434	0.971986
df89	2.91512	1.27022	0.863237	1.00107	0.595238	1.66383	0.619004	0.379238	0.41722	0.7314	0.532934	1.55824	1.49902	1.37425	0.362707	0.117068	0.776127	0.122929	0.0508436	0.436377	0.1197	0.138272	0.181836	0	0.355187	0.744603
df90	0.550972	0.533761	0.374136	0.685297	0.792103	0.444122	0.571777	0.834013	0.697763	0.527277	0.69682	0.497208	0.574831	0.483928	0.881806	1.24419	0.859643	0.895488	1.41486	0.807184	0.879529	1.29427	0.753381	1.19572	0.988081	0.717752
df91	0.0283738	0.172991	0.525679	0.565447	0.660821	0.491681	0.685248	0.557341	0.312011	0.623193	0.314339	0.706288	0.21668	0.512361	0.841556	1.00282	0.820665	0.529626	1.96204	0.916336	1.01042	1.80419	0.519567	1.73702	1.24884	0.691167
df92	0.520565	0.576979	0.531183	0.757726	0.630553	0.600833	0.558484	0.57116	0.394493	0.602595	0.294556	0.714814	0.543559	0.683175	0.801548	0.889578	0.684336	0.682387	1.33115	1.14313	0.783207	1.66944	0.707893	1.13014	1.05252	0.512199
df93	1.01002	0.817773	0.643797	0.844862	0.901941	0.726614	0.560173	0.77192	0.84481	0.826905	0.874504	0.678077	0.853883	0.655901	0.732477	0.739532	1.09088	0.633432	1.17859	0.939083	0.821939	0.938631	0.722569	0.816846	0.809082	0.737021
df94	1.8545	1.01447	0.805536	0.933388	0.581398	1.35589	0.683993	0.468835	0.607716	0.747128	0.842056	0.96055	1.0718	0.776113	0.452992	0.365619	0.984251	0.265068	0.110829	0.532051	0.232883	0.312504	0.378672	0.0911009	0.317177	0.586448
df95	0.0396421	0.121867	0.355482	0.466888	0.457539	0.473362	0.341659	0.365144	0.364228	0.380152	0.0308499	0.606487	0.0898874	0.241885	0.815592	1.12834	0.941184	0.691696	2.12712	1.27552	0.678929	2.46538	0.475284	1.64624	1.22776	0.46362
df96	2.6493	1.19473	0.716907	1.07467	0.485618	1.61589	0.724627	0.420415	0.370815	0.725416	0.54863	1.58935	1.49593	1.50334	0.19055	0.0883963	0.558689	0.328262	0.0725208	0.645771	0.185846	0.0559325	0.136186	0.064031	0.352877	0.567571
df97	0.206371	0.153834	0.300689	0.513418	0.583512	0.355878	0.333741	0.304306	0.239013	0.456427	0.0899426	0.406445	0.179915	0.320534	0.840357	0.81172	0.612169	0.638132	1.80678	0.800557	0.736384	1.72085	0.538968	1.50721	1.01301	0.435215
df98	0.00368827	0.139453	0.184648	0.388256	0.61059	0.364154	0.493061	0.37753	0.614751	0.493087	0.167764	0.576324	0.098604	0.395358	1.01011	1.32877	0.635464	0.901947	2.0567	0.963733	0.880324	1.89447	0.713829	1.52775	1.21964	0.360766
df99	2.20756	0.874369	0.413896	0.690286	0.488654	1.22406	0.457137	0.237322	0.440006	0.485821	0.386074	1.04609	1.14843	0.894135	0.16162	0.137049	0.427764	0.205505	0.0109419	0.241882	0.166196	0.107639	0.164876	0.0290096	0.237329	0.498486
df100	2.51297	1.29262	0.940866	1.00531	0.619018	1.10806	0.821761	0.757846	0.848548	0.659887	1.07421	1.08817	1.72308	1.29577	0.586385	0.493994	1.06483	0.328944	0.163599	0.550433	0.340569	0.118717	0.499461	0.194152	0.602449	0.965558
df101	0.0156391	0.152986	0.146308	0.376935	0.571331	0.443242	0.405254	0.154637	0.340054	0.405196	0.0170307	0.505806	0.0524178	0.41268	0.743373	1.09477	0.616256	0.76961	1.83689	1.15379	0.542045	2.21156	0.507524	1.35061	1.17138	0.409244
df102	0.0207798	0.167428	0.360629	0.44588	0.540347	0.444212	0.527019	0.511349	0.360231	0.600176	0.0864897	0.674681	0.0995055	0.312378	0.877272	1.16668	0.692962	0.778904	1.88705	1.25945	0.722102	2.33108	0.709169	1.62781	1.09792	0.444371
df103	1.95347	1.1566	0.770361	0.707904	1.03675	1.05444	0.745984	0.560308	1.38845	0.831818	1.64478	0.830311	1.34681	0.64145	0.897362	0.651856	0.725962	0.657637	0.169644	0.4998	0.59492	0.245221	0.549014	0.18812	0.504207	0.548077
df104	0.0261061	0.138533	0.23052	0.430446	0.484668	0.468835	0.553964	0.322669	0.307064	0.388359	0.192404	0.387985	0.213726	0.292303	0.987648	1.42883	0.950217	0.591428	2.13435	1.10843	0.965051	1.9692	0.580276	1.95176	1.4002	0.504062
df105	1.05681	0.696398	0.473122	0.414477	0.503283	0.676203	0.690231	0.546708	0.676887	0.629539	0.513337	0.627662	0.710257	0.664358	0.497092	0.519445	0.609286	0.679919	0.260489	0.632257	0.394253	0.540717	0.318292	0.32946	0.440498	0.458846
df106	0.0397095	0.142877	0.564162	0.579186	0.357627	0.352502	0.687618	0.531556	0.197135	0.490949	0.0909955	0.776471	0.246777	0.604333	0.831601	1.24601	1.03357	0.358915	1.97892	1.1492	0.916862	2.16117	0.672018	1.96117	1.21422	0.540618
df107	2.47301	1.20133	0.942756	0.782758	0.713389	1.25046	0.861623	0.62256	0.78602	0.520557	1.10157	0.991574	1.61174	1.1664	0.523281	0.526394	0.858477	0.305621	0.127248	0.544494	0.27962	0.148147	0.437339	0.0621747	0.568944	0.794057
df108	0.327816	0.439628	0.569289	0.796803	0.747466	0.836106	0.482522	0.693836	0.419758	0.354249	0.316446	0.791249	0.363933	0.800715	0.68173	0.936354	0.902948	0.66842	1.62909	1.10698	1.223	1.55914	0.776615	1.32778	1.27269	0.63744
df109	1.9042	1.24388	1.11636	1.06405	0.842634	1.60418	1.03789	0.900173	0.742182	1.28594	1.034	1.46541	1.39162	1.20681	0.47723	0.4485	1.13778	0.510978	0.432078	1.04684	0.465673	0.516508	0.780167	0.361019	0.670418	0.927234
df110	2.99747	1.29692	1.05564	1.15526	0.693992	1.9422	1.05532	0.553065	0.246391	0.838193	0.411592	1.89303	1.68113	1.78684	0.219353	0.0313925	0.589729	0.0668735	0.057024	0.650036	0.0748916	0.117803	0.122919	0	0.701621	0.835872
df111	0.0459838	0.279282	0.167785	0.456419	0.425242	0.361799	0.397035	0.196733	0.389735	0.241599	0.187509	0.451673	0.201227	0.30312	0.749411	0.858616	0.523969	0.674478	1.43339	0.822916	0.653695	1.58783	0.306169	1.09828	0.788719	0.194905
df112	0.0543915	0.184008	0.616061	0.632351	0.479375	0.428511	0.482632	0.447188	0.265001	0.370758	0.0567577	0.566769	0.102489	0.477039	0.921704	1.36543	0.89853	0.619582	1.99957	1.10363	0.736749	2.15468	0.459492	1.54286	1.26735	0.397443
df113	0.174575	0.372379	0.235501	0.512293	0.488715	0.426608	0.672655	0.437368	0.596306	0.411529	0.329511	0.611857	0.289488	0.499923	0.901575	1.08719	0.587529	1.10138	1.74253	0.995997	0.757966	1.87582	0.801448	1.51756	1.10664	0.45634
df114	2.47441	1.33549	0.812457	0.92228	0.573969	1.46254	0.69934	0.466295	0.641233	0.567364	0.725594	1.2437	1.40464	1.09848	0.45138	0.226298	0.525898	0.282679	0.0700018	0.452826	0.0914017	0.230751	0.281117	0.0602524	0.387649	0.702783
df115	0.392572	0.621694	0.64777	0.682138	0.956317	0.528292	0.615882	0.961051	0.936564	0.716186	0.731272	0.683537	0.501326	0.626977	0.966205	1.13042	0.86292	1.21081	1.33291	0.775522	1.42192	1.43483	0.929408	1.36375	0.976416	0.781721
df116	1.01842	0.864596	1.03947	0.839428	0.780987	1.00561	0.798167	0.809517	0.557292	1.00675	0.742598	1.13018	0.913731	0.878131	0.725874	0.633956	0.560762	0.547064	1.05758	0.670115	0.869301	0.811735	0.770419	0.865565	0.755605	1.02978
df117	0.547379	0.418022	0.587118	0.732675	0.856712	0.622341	0.738749	1.08271	0.719907	0.786853	0.608104	0.882499	0.659215	0.776765	0.969033	1.11697	0.876764	0.976844	1.45488	0.880467	0.905593	1.31171	0.860896	1.32169	0.899882	0.930514
df118	0.0517506	0.140811	0.369579	0.635996	0.476962	0.442218	0.556911	0.533236	0.303477	0.588853	0.155509	0.59659	0.169078	0.452033	0.872841	1.12455	0.931319	0.796071	2.2457	0.995458	0.862624	2.28238	0.665039	1.87887	1.42307	0.823544
df119	0.0678785	0.199081	0.477133	0.761605	0.462643	0.452965	0.725803	0.462624	0.27508	0.298498	0.126169	0.705501	0.163857	0.49426	0.950347	1.2049	0.890399	0.672274	1.9796	1.12757	0.784934	2.02724	0.633528	1.69377	1.53773	0.453238
df120	2.52662	1.11313	0.759905	0.782931	0.607844	1.08745	0.531032	0.5209	0.563273	0.557089	0.635015	1.13484	1.50459	0.930113	0.391313	0.0951111	0.543674	0.128337	0.0510317	0.423605	0.0533137	0.0575347	0.122517	0.0013917	0.300775	0.631674
df121	2.36838	1.02942	0.667934	0.643138	0.469937	1.21087	0.715665	0.563941	0.518411	0.601309	0.889185	1.11203	1.28041	0.881761	0.291325	0.407962	0.599533	0.119148	0.0708414	0.349005	0.24869	0.177132	0.373781	0.0366934	0.375291	0.723078
df122	2.61285	0.842858	0.86956	0.882715	0.326765	1.5739	0.941633	0.357007	0.170776	0.412319	0.287009	1.5254	1.36368	1.5201	0.271569	0.026571	0.441494	0.0479395	0.0364463	0.652516	0.0582219	0.17469	0.158896	0.0412349	0.617191	0.995601
df123	0.0286632	0.118255	0.250408	0.466714	0.675996	0.471614	0.422049	0.566233	0.410057	0.67738	0.055405	0.628554	0.141606	0.272758	0.919302	1.22405	0.774416	0.647244	2.1075	1.1424	1.17774	2.07516	0.568032	2.08009	1.20658	0.441609
df124	2.43277	1.1443	0.531921	0.56845	0.557527	1.25375	0.622049	0.370208	0.599671	0.758572	0.793319	1.3729	1.42988	0.947402	0.466545	0.162458	0.575323	0.223111	0.0197719	0.417355	0.105285	0.127538	0.156178	0.0370637	0.302437	0.43329
df125	1.69652	0.910234	0.446843	0.561615	0.643614	1.09193	0.659107	0.432407	0.554375	0.730527	0.735018	1.0129	1.06518	0.769824	0.464385	0.294181	0.484487	0.457863	0.208776	0.274324	0.2695	0.176991	0.237424	0.222192	0.379252	0.521391
df126	0.153759	0.327003	0.355742	0.583676	0.717602	0.360407	0.573579	0.447241	0.400078	0.5769	0.286293	0.703694	0.302709	0.457331	0.840553	1.25738	0.505343	0.861802	1.67483	0.696731	1.01136	1.56866	0.826251	1.63021	1.03539	0.551504
df127	2.82743	1.08627	0.610881	1.02012	0.321121	1.59947	1.00574	0.510133	0.299133	0.593432	0.330447	1.63859	1.50111	1.38485	0.232007	0.083508	0.694466	0.13746	0.0272147	0.521447	0.0899322	0.112439	0.0654505	0.0980386	0.462999	0.627426
df128	0.092421	0.13404	0.439876	0.471296	0.76971	0.515629	0.514353	0.469483	0.358565	0.393917	0.274551	0.566563	0.311995	0.383971	0.78913	1.28733	1.19478	0.860827	2.2806	0.864285	1.09763	1.89691	0.646313	1.78428	1.20273	0.524597
df129	0.0602689	0.275036	0.477733	0.625066	0.714684	0.445322	0.388048	0.49982	0.388005	0.664825	0.202262	0.665257	0.351797	0.505082	0.802663	1.02286	0.736105	0.806774	1.89986	0.850578	0.988629	1.79647	0.66498	1.58045	1.18646	0.531933
df130	2.01876	0.857276	0.660484	0.492182	0.646878	1.30593	0.7407	0.481655	0.553508	0.572397	0.627935	1.05522	1.40069	1.03358	0.375077	0.340801	0.395102	0.317122	0.0540901	0.47372	0.14593	0.126679	0.190611	0.133328	0.535144	0.689953
df131	0.321063	0.338529	0.921861	0.738531	0.534327	0.538356	0.714009	0.511905	0.302721	0.54812	0.149042	0.772299	0.451441	0.797415	0.726155	0.959135	0.856949	0.642546	1.52459	1.33998	0.686333	1.7656	0.588309	1.39272	1.21985	0.644217
df132	2.8622	1.26983	0.734951	0.912496	0.658518	1.72308	0.609762	0.470118	0.389499	0.731998	0.600197	1.5045	1.30548	1.31305	0.404476	0.132342	0.568823	0.0783802	0.0262635	0.405348	0.0719794	0.205015	0.208257	0.0226375	0.30154	0.653803
df133	0.172465	0.18446	0.327143	0.362649	0.400347	0.452969	0.417135	0.358074	0.25431	0.376556	0.145543	0.500242	0.26563	0.468227	0.755189	0.805343	0.714484	0.469881	1.56724	0.925956	0.693547	1.78657	0.450438	1.16529	1.095	0.434789
df134	1.79481	0.985608	0.622423	0.583357	0.425126	1.03021	0.601249	0.372339	0.531309	0.621036	0.523656	1.1213	1.17599	0.982266	0.396261	0.143237	0.467452	0.355977	0.109334	0.250223	0.130613	0.164653	0.252618	0.148452	0.358867	0.521566
df135	0.186185	0.196615	0.22968	0.429452	0.443652	0.38048	0.380931	0.263815	0.330904	0.316545	0.147809	0.479752	0.138117	0.302574	0.668033	1.02424	0.66239	0.721815	1.54352	0.98882	0.686221	1.83687	0.527091	1.34474	1.03557	0.440695
df136	0.0467911	0.143413	0.162379	0.41019	0.423746	0.290688	0.394231	0.314202	0.237357	0.353869	0.02552	0.482131	0.0659111	0.30154	0.798299	0.956698	0.414686	0.600096	1.48182	0.831695	0.530478	1.77783	0.379487	1.3154	0.813661	0.239403
df137	1.84316	0.774298	0.715573	0.700783	0.628199	1.09336	0.744487	0.71028	0.835731	0.617353	0.841885	1.04831	1.19843	0.87558	0.469783	0.357994	0.459112	0.313265	0.20998	0.364768	0.283024	0.131449	0.373982	0.181674	0.421829	0.679882
df138	2.34678	1.07204	0.785044	0.699934	0.369576	1.30045	0.511699	0.295365	0.220422	0.58174	0.287248	1.33852	1.31829	0.842853	0.164791	0.104293	0.352814	0.0260376	0.016135	0.383557	0.200893	0.0710817	0.26703	0.0336459	0.396325	0.527811
df139	0.74531	0.522246	0.575889	0.714901	0.408326	0.764611	0.555638	0.48078	0.266094	0.512593	0.3931	1.03862	0.460816	0.727138	0.323021	0.412677	0.577781	0.216875	0.768829	0.773921	0.417799	0.884999	0.399541	0.719228	0.76639	0.612125
df140	2.77928	1.24126	0.713006	0.940345	0.497541	1.70234	0.687803	0.446019	0.312781	0.777469	0.428191	1.6563	1.6096	1.20381	0.206301	0.113848	0.460073	0.0220436	0.00355682	0.308176	0.118983	0.123318	0.145743	0.0263146	0.355074	0.765314
df141	0.0141095	0.229445	0.36539	0.634672	0.843668	0.525906	0.569239	0.698134	0.455723	0.750964	0.182777	0.6613	0.181624	0.491992	1.2942	1.46412	0.762689	0.73363	1.91935	1.10902	1.03095	1.96846	0.850273	1.81149	1.52916	0.648701
df142	3.42558	1.18038	1.1213	1.11664	0.419256	1.81529	0.987094	0.55964	0.134639	0.730003	0.352915	1.62867	1.82965	1.64988	0.1361	0.0447505	0.866871	0.00541599	0.0538961	0.863171	0.123148	0.174319	0.0377537	0.0662256	0.731279	1.09811
df143	0.117225	0.0965763	0.241803	0.304815	0.345647	0.360676	0.417484	0.275392	0.227969	0.281049	0.119358	0.474753	0.161892	0.359769	0.743857	1.08569	0.60713	0.512665	1.81493	1.08802	0.645878	1.82293	0.396036	1.56027	1.11354	0.380386
df144	0.0577674	0.07491	0.416028	0.459859	0.538898	0.188525	0.386714	0.311793	0.142618	0.386485	0.111975	0.458166	0.174069	0.187795	0.548444	1.12018	0.755205	0.789205	2.03879	0.712136	1.00575	1.85855	0.51753	1.48908	1.17146	0.324571
df145	0.0636783	0.143831	0.117135	0.246891	0.527441	0.177444	0.327364	0.566869	0.378662	0.335708	0.347119	0.218122	0.176833	0.12412	0.709199	1.06561	0.291237	0.711811	1.48508	0.475497	0.630877	1.28565	0.487413	1.2015	0.75852	0.152855
df146	0.958078	0.75481	0.774506	0.670971	0.987442	1.05531	0.652552	0.799091	1.16916	0.808925	1.08878	0.824378	0.986404	0.745375	0.943249	0.716236	0.798761	1.47006	0.620497	0.577791	0.719311	0.523188	0.923753	0.504473	0.602835	0.758137
df147	0.242556	0.271811	0.271609	0.409608	0.506738	0.317528	0.523556	0.298699	0.320051	0.443618	0.295332	0.358092	0.334767	0.291543	0.484121	0.821712	0.575765	0.393377	1.47232	0.791312	0.729205	1.41504	0.336792	1.02895	0.786723	0.489561
df148	3.11282	1.24391	0.929288	0.97256	0.507123	1.80512	0.883257	0.616603	0.182541	0.902456	0.410051	1.87766	1.66384	1.46684	0.197633	0.101754	0.805076	0.0721752	0.0452593	0.702019	0.189303	0.126961	0.19002	0.0484717	0.577698	1.01229
df149	0.118594	0.18619	0.455703	0.662499	0.728619	0.529512	0.666307	0.581622	0.440028	0.650042	0.137784	0.845201	0.213471	0.499566	1.0364	1.22737	0.820793	0.633671	2.19818	0.991859	1.16297	2.26118	0.756844	1.8036	1.32977	0.755419
df150	1.9294	1.21259	0.656902	0.740041	1.0612	0.972267	0.606894	0.679053	1.21289	0.875894	1.35536	0.889026	1.43676	0.787703	0.871867	0.555129	0.728083	0.854002	0.222557	0.406151	0.485445	0.206086	0.46827	0.194728	0.410967	0.468337
df151	0.997468	0.513794	0.573506	0.484921	0.549602	0.692135	0.425321	0.475732	0.340228	0.448798	0.421904	0.685561	0.697565	0.600363	0.391027	0.714786	0.635001	0.539521	0.65265	0.49079	0.641042	0.49569	0.52607	0.4732	0.575726	0.405358
df152	0.860981	0.722335	0.984963	0.963335	0.458592	0.811497	1.04327	0.757903	0.273918	0.678015	0.215685	0.986838	0.685155	1.1858	0.591568	0.674099	0.904648	0.51641	0.948107	1.37999	0.653675	1.40645	0.611297	1.19311	1.02349	0.744932
df153	1.88173	1.04241	0.869521	0.816419	0.989574	1.39903	1.05869	0.850628	1.2676	0.799746	1.50412	1.25034	1.56721	1.18499	0.851775	0.49055	0.661143	0.476901	0.190858	0.493533	0.478992	0.08627	0.561741	0.177721	0.66348	0.77306
df154	0.0346434	0.0696384	0.175677	0.433456	0.578899	0.420596	0.59313	0.373993	0.257761	0.459422	0.150556	0.566665	0.210513	0.354899	0.751619	1.0089	0.600613	0.489529	2.08274	0.891155	1.09984	1.9091	0.633001	1.63437	1.2593	0.458974
df155	0.062629	0.25058	0.523948	0.483117	0.399325	0.333825	0.37521	0.311291	0.201676	0.360119	0.0559282	0.498563	0.135843	0.290113	0.563041	1.06152	0.802868	0.693914	1.67611	0.876673	0.597821	2.26558	0.387555	1.35607	1.00942	0.310126
df156	2.59733	0.955975	0.632528	0.918711	0.719266	1.33884	0.736153	0.60757	0.446012	0.751348	0.651927	1.38377	1.64297	1.1895	0.359877	0.239162	0.429638	0.181954	0.0915935	0.371227	0.134009	0.0589338	0.215149	0.00720065	0.261105	0.676681
df157	0.4117	0.463566	0.649724	0.601777	0.357248	0.659259	0.618862	0.560539	0.321991	0.334814	0.304166	0.557772	0.552619	0.666146	0.607543	0.700386	0.624695	0.5001	0.833266	0.813115	0.632622	0.945031	0.470198	0.759979	0.772379	0.559123
df158	0.867542	1.04119	1.1408	0.875207	0.95677	0.796546	0.800242	0.759872	0.866042	0.699932	0.903557	0.896931	0.946196	0.806821	0.892754	1.11854	1.1744	1.10926	1.03752	1.14913	0.790547	1.27454	1.05794	0.85011	0.765751	0.771507
df159	1.08622	0.95156	0.742517	0.700995	0.504883	0.83073	0.506074	0.555784	0.733167	0.638062	0.627999	0.901507	0.904017	0.881265	0.486296	0.45399	0.652776	0.52114	0.300193	0.690704	0.378835	0.454898	0.581581	0.387942	0.531333	0.462922
df160	2.21699	0.999522	1.08313	0.738168	0.41747	1.43961	0.711702	0.319599	0.302776	0.658622	0.578605	1.53322	1.13289	1.15405	0.270784	0.109139	0.425097	0.188185	0.072131	0.271728	0.164031	0.163518	0.398519	0.0613188	0.407454	0.789746
df161	1.93721	1.23744	1.00007	0.895477	0.600447	1.31808	0.905549	0.720386	0.632994	0.813129	0.882329	1.41751	1.62966	1.18734	0.402977	0.262716	0.41648	0.255415	0.0210704	0.308436	0.430117	0.190677	0.452822	0.170163	0.557594	0.72706
df162	3.41636	1.27871	0.888938	1.26123	0.641327	1.78201	0.932161	0.511474	0.284822	0.860277	0.480855	1.79874	1.64976	1.5884	0.300424	0.0630655	0.608805	0.0634264	0.0811995	0.612386	0.0984821	0.190752	0.156263	0.018592	0.537917	0.928634
df163	0.856639	0.570803	0.749924	0.755394	0.651178	0.985545	0.941027	0.750286	0.251702	0.637408	0.296497	1.18598	0.798773	1.0652	0.573399	0.852099	1.02733	0.50896	1.10595	1.25135	0.692883	1.21542	0.599621	1.21376	1.21937	0.791759
df164	1.58176	0.907922	0.861893	0.676163	0.760765	0.961751	0.806054	0.787648	0.670564	0.959014	0.898688	0.923068	1.165	0.941929	0.416114	0.331575	0.779446	0.263619	0.211027	0.349865	0.420761	0.21158	0.474662	0.319522	0.561301	0.676151
df165	0.15075	0.364126	0.723485	0.710969	0.495897	0.587846	0.597534	0.385326	0.331744	0.457933	0.100902	0.909939	0.184813	0.684887	0.655995	0.911573	0.781629	0.782994	1.64605	1.11458	0.827276	1.89833	0.547705	1.28131	1.13965	0.555945
df166	2.50062	1.12526	0.580907	0.872782	0.46403	1.44134	0.604603	0.345874	0.240505	0.696321	0.536865	1.27379	1.42706	0.977278	0.189004	0.0725865	0.503132	0.0752006	0.0475784	0.481692	0.144303	0.196307	0.131812	0.0286755	0.364594	0.52102
df167	0.454868	0.568023	0.424361	0.621915	0.784591	0.630208	0.517549	0.607373	0.715847	0.793741	0.22874	0.625332	0.341176	0.538149	1.02303	0.985573	1.08023	0.996346	1.74812	1.302	0.769834	1.89886	0.8169	1.49578	1.20642	0.648706
df168	1.57319	0.882278	0.598713	0.5739	0.501838	0.957595	0.564386	0.553832	0.641697	0.754212	0.716077	0.905079	0.958984	0.913685	0.51563	0.267241	0.633931	0.451943	0.235166	0.516054	0.269336	0.221987	0.366082	0.301458	0.457722	0.568707
df169	0.0327138	0.156249	0.207011	0.303974	0.543222	0.339843	0.468509	0.350469	0.353916	0.394472	0.120253	0.434895	0.123585	0.243323	0.810701	0.936397	0.550401	0.902411	1.54338	0.742956	0.74112	1.53977	0.426378	1.22749	1.02325	0.264163
df170	1.74038	0.987899	0.649532	0.552799	0.636158	1.06725	0.770174	0.396798	0.798589	0.656833	0.895064	1.04142	0.974913	0.855323	0.326816	0.183132	0.298004	0.373871	0.0815098	0.233059	0.174774	0.115331	0.331111	0.0860779	0.364931	0.528784
df171	1.81988	0.893451	0.651103	0.746312	0.470502	1.1808	0.711834	0.602	0.686921	0.683425	0.650877	1.15323	1.37608	1.02175	0.507607	0.401311	0.480427	0.366078	0.263192	0.397409	0.290308	0.155325	0.44971	0.183565	0.5496	0.681535
df172	2.6794	0.919458	0.734942	1.01898	0.489657	1.41033	0.723628	0.41126	0.327521	0.592692	0.52271	1.40714	1.4955	1.27156	0.2154	0.0840343	0.419121	0.069516	0.0487038	0.442448	0.176353	0.154133	0.180549	0.0226218	0.458904	0.78587
df173	2.44383	1.19476	0.884098	0.788799	0.532882	1.27028	0.956644	0.636753	0.550818	0.758253	0.757617	1.22871	1.75555	1.18025	0.513469	0.298712	0.644633	0.20541	0.202189	0.745327	0.279113	0.146378	0.395917	0.166152	0.698407	0.914885
df174	1.85852	1.22056	0.531969	0.479255	0.606733	0.974272	0.495859	0.2925	0.8054	0.722979	0.941033	1.0267	1.20704	0.578649	0.520572	0.137817	0.169142	0.364875	0.0196766	0.225798	0.200812	0.187857	0.23007	0.00627407	0.185641	0.319093
df175	0.20183	0.202178	0.206856	0.389981	0.625221	0.470287	0.574259	0.601699	0.434429	0.778471	0.399848	0.55796	0.227243	0.404951	0.71015	1.05922	0.705549	0.884648	1.72165	0.876683	1.10685	1.7281	0.784632	1.60459	1.00518	0.438134
df176	0.0574531	0.116164	0.32117	0.569012	0.776508	0.484849	0.436992	0.550913	0.302906	0.789533	0.118695	0.694286	0.0922824	0.362286	0.867712	1.24455	0.780591	0.964148	2.26013	1.03462	0.861274	2.64578	0.656085	1.98689	1.16911	0.59901
df177	2.94706	1.19867	0.954212	0.958755	0.247252	1.69359	0.902047	0.436896	0.0850634	0.646107	0.257339	1.73721	1.84658	1.51577	0.218018	0.105912	0.783214	0.0455365	0.0401137	0.548635	0.0836549	0.15187	0.116965	0.139428	0.497427	0.800337
df178	0.116831	0.155787	0.424382	0.369297	0.759955	0.577076	0.524052	0.429239	0.657252	0.35852	0.427859	0.493796	0.181433	0.293905	0.858389	1.22848	0.609062	0.900356	1.57502	0.669832	0.99291	1.36994	0.749418	1.29312	1.04031	0.580673
df179	0.342551	0.506918	0.583889	0.61655	0.721063	0.547737	0.482481	0.41098	0.422423	0.526392	0.343131	0.740645	0.542478	0.522465	0.782952	0.832582	0.600232	0.670712	1.26502	0.832856	0.598738	1.24337	0.463492	0.965011	0.874113	0.527237
df180	0.856408	0.776313	0.791528	0.655637	0.866705	0.801429	0.756548	0.746402	0.777403	0.871992	0.713945	0.805434	0.824585	0.737946	0.660338	0.855935	0.904513	0.962505	0.818698	0.728618	0.966218	0.690064	0.773254	0.700494	0.798426	0.796619
df181	0.307805	0.449342	0.410396	0.599246	0.370658	0.450915	0.500063	0.441231	0.391725	0.444243	0.169878	0.546514	0.522879	0.519817	0.727983	0.892774	0.521039	0.624419	1.37976	0.898118	0.550871	1.44825	0.441127	1.07838	0.884788	0.451314
df182	2.62867	1.06904	0.876853	1.00808	0.579171	1.53107	0.665639	0.509133	0.545281	0.868409	0.749107	1.64722	1.56251	1.38089	0.324739	0.0454567	0.763082	0.171181	0.147296	0.798054	0.266472	0.191624	0.173972	0.113212	0.599961	0.773969
df183	0.140325	0.338873	0.599607	0.600748	0.308712	0.316251	0.629246	0.5026	0.215553	0.468881	0.175509	0.573486	0.228455	0.586607	0.804775	0.994689	0.945928	0.558387	2.10209	1.12956	0.570959	2.21881	0.638204	1.58812	1.23072	0.682213
df184	0.369669	0.327568	0.326304	0.415463	0.493103	0.452658	0.436289	0.3922	0.373416	0.612103	0.128552	0.61651	0.371091	0.430611	0.914026	0.804312	0.652277	0.713814	1.67546	0.784301	0.846528	1.76401	0.564603	1.38857	0.816324	0.366894
df185	0.155469	0.225547	0.63792	0.59853	0.608326	0.536738	0.700798	0.456576	0.355812	0.662858	0.163691	0.924654	0.178473	0.422956	0.798487	1.01637	0.747211	0.728247	1.913	1.2655	0.924525	2.04755	0.771629	1.9442	1.3157	0.657241
df186	2.14676	1.22766	0.660167	1.00824	0.590945	1.29373	0.487437	0.341313	0.471387	0.789311	0.444878	1.28541	1.46483	0.977101	0.326662	0.051409	0.587675	0.161655	0.0742354	0.583853	0.185297	0.197758	0.193148	0.0361942	0.441109	0.824515
df187	0.251887	0.27699	0.508399	0.616357	0.958816	0.508264	0.513588	0.83568	0.890705	0.679746	0.848873	0.490228	0.326386	0.385861	1.07601	1.49751	0.986284	1.00591	1.69814	0.784349	1.29111	1.34206	0.844521	1.46435	0.796665	0.489684
df188	0.383416	0.424542	0.533996	0.562977	0.781727	0.479265	0.449557	0.558539	0.520651	0.537563	0.482397	0.474549	0.32859	0.165517	1.04956	1.13426	0.885315	0.955301	1.52541	0.891221	0.81006	1.47602	0.677903	1.25586	1.01207	0.555888
df189	0	0.107384	0.334372	0.553818	0.719006	0.461136	0.511087	0.420419	0.345152	0.477139	0.0259502	0.62901	0.103931	0.285335	0.97294	1.23054	0.910043	0.818387	2.15624	1.41626	0.675488	2.57909	0.576235	1.74253	1.31046	0.270262
df190	2.50869	1.51043	1.06626	1.04414	0.620404	1.38912	0.957454	0.411961	0.700848	0.927609	1.1344	1.47329	1.58804	1.32697	0.409622	0.290028	0.715723	0.225454	0.0518582	0.460915	0.426343	0.164896	0.508698	0.0434493	0.469719	0.890366
df191	1.19206	0.78605	0.756843	0.721039	0.829109	1.05555	0.872472	0.837809	0.913834	0.813418	0.856733	0.813005	0.95562	0.815047	0.731166	0.848089	0.610982	0.797344	0.575981	0.65416	0.524849	0.485106	0.831673	0.62703	0.681414	0.791818
df192	2.06058	1.20371	0.94221	0.859802	0.581833	1.52977	0.772446	0.515822	0.348203	0.7631	0.581961	1.23081	1.43532	1.19835	0.369057	0.0923817	0.455411	0.226465	0.109305	0.506834	0.181822	0.0982553	0.243517	0.0549582	0.551569	0.65278
df193	1.40047	0.977446	0.760644	0.628679	1.05582	0.873267	0.84859	0.783242	1.25825	0.811946	1.56853	0.765409	1.25983	0.771991	0.677386	0.802696	0.372527	0.675326	0.327043	0.218323	0.585992	0.186954	0.717977	0.173413	0.476125	0.655808
df194	1.8421	0.953199	0.849866	0.704826	0.760071	1.27888	0.813416	0.513554	0.908148	0.649152	0.938211	1.00876	1.2321	1.05937	0.461714	0.32631	0.608483	0.515782	0.22029	0.408698	0.249047	0.121761	0.563433	0.191065	0.616237	0.649784
df195	0.0409286	0.196716	0.463463	0.612394	0.591575	0.382452	0.706917	0.50035	0.50237	0.377676	0.298471	0.646758	0.242829	0.734617	1.01136	1.16425	0.673219	1.009	1.94646	1.20922	0.778692	2.0512	0.56205	1.75259	1.59759	0.679291
df196	0.198183	0.278988	0.216609	0.494127	0.47675	0.431108	0.495993	0.450976	0.317735	0.441173	0.181709	0.354191	0.112698	0.284143	0.934158	0.986271	0.572293	0.753645	1.46069	0.913094	0.69138	1.89725	0.334993	1.61649	0.972323	0.263667
df197	0.0855647	0.070904	0.287348	0.396081	0.45927	0.18544	0.446658	0.340102	0.388823	0.456482	0.125989	0.406187	0.088271	0.358109	0.721124	0.904312	0.744617	0.704298	1.95022	0.870904	0.507361	1.77551	0.438718	1.32996	1.14773	0.515005
df198	2.91479	0.911229	0.695855	0.964957	0.426288	1.85589	0.902713	0.5109	0.157325	0.678961	0.234328	1.74401	1.67232	1.57561	0.134776	0.0399514	0.651238	0.0103931	0.138384	0.812807	0.130938	0.124125	0.125473	0.0571122	0.502366	0.842083
df199	0.012498	0.11221	0.364569	0.495988	0.856991	0.477443	0.472777	0.563609	0.278736	0.61726	0.134043	0.428261	0.115819	0.331597	0.956125	1.24684	0.593685	0.735977	2.12239	0.964172	1.06684	1.90243	0.585511	1.55048	1.25852	0.544083
df200	0	0.0468379	0.139408	0.340171	0.729217	0.300177	0.304903	0.29717	0.263891	0.317288	0.0874295	0.29148	0.058382	0.237179	0.913784	1.1446	0.450039	0.738625	1.83333	0.955179	0.637261	1.76659	0.556088	1.25051	1.12731	0.313711
df201	2.57318	0.802808	0.797283	0.915057	0.374242	1.25339	0.698197	0.515675	0.473307	0.681716	0.865974	1.13056	1.40756	0.90725	0.395879	0.240367	0.524511	0.255263	0.0349839	0.267994	0.273115	0.115593	0.144761	0.0601149	0.278822	0.548324
df202	0.254332	0.158163	0.469906	0.581388	0.388179	0.453906	0.7637	0.635363	0.300728	0.330232	0.0942391	0.551068	0.346638	0.750324	0.537675	0.942977	0.606357	0.495481	1.57124	1.17304	0.673086	1.68263	0.462341	1.30257	1.10916	0.452476
df203	2.69007	1.22337	0.85475	0.914135	0.373413	1.65854	0.691026	0.391781	0.109767	0.591148	0.117508	1.72751	1.55004	1.50602	0.202047	0.0963571	0.722761	0.0137776	0.0514689	1.00604	0.024896	0.267658	0.0970223	0.0922172	0.516781	0.854799
df204	3.19092	1.2783	1.08101	1.04978	0.478842	1.7578	0.708855	0.412587	0.476997	0.688126	0.51152	1.74082	1.52957	1.34928	0.347194	0.226304	0.909642	0.102218	0.0499632	0.696533	0.021981	0.108419	0.111372	0.00395178	0.412288	0.861204
df205	0.924633	0.567996	0.491459	0.389407	0.405221	0.670521	0.445949	0.305216	0.512122	0.799823	0.551642	0.540751	0.686414	0.547731	0.362141	0.397988	0.59253	0.658954	0.328758	0.48634	0.719184	0.527762	0.473105	0.355178	0.42252	0.43747
df206	1.50968	0.604531	0.417954	0.505109	0.315796	1.03434	0.654224	0.39796	0.226498	0.454263	0.462373	0.994104	1.03647	0.909163	0.298022	0.103975	0.65579	0.108454	0.190926	0.474436	0.190943	0.188275	0.247716	0.178358	0.394946	0.634689
df207	2.99125	1.54023	0.960559	1.09318	0.454697	1.56827	0.86585	0.323638	0.237801	0.608299	0.391872	1.60687	1.63186	1.5403	0.236562	0.113486	0.700807	0.0988965	0.00934848	0.733427	0.128595	0.214929	0.222663	0.0541655	0.667272	0.831583
df208	0.028981	0.178128	0.365706	0.471129	0.35387	0.35079	0.477985	0.262117	0.283247	0.29711	0.100681	0.776139	0.096979	0.24873	0.610714	1.10953	0.763589	0.673782	1.65923	1.07172	0.651944	2.02563	0.537196	1.68455	0.812974	0.298107
df209	0.0440806	0.121389	0.195927	0.45934	0.729396	0.426473	0.377976	0.273926	0.255055	0.481576	0.126896	0.434897	0.0534693	0.171178	0.773597	1.09301	0.478551	0.802476	1.95887	0.838254	0.861383	1.90713	0.587735	1.55359	1.05612	0.237338
df210	1.46975	0.878072	0.558181	0.600189	0.571832	0.916164	0.773978	0.416152	0.693649	0.590433	0.60076	0.792214	1.1477	0.806545	0.59205	0.409103	0.521465	0.487491	0.237588	0.395796	0.384165	0.344975	0.374481	0.318418	0.407017	0.605515
df211	0.0176896	0.108187	0.416519	0.601284	0.597535	0.452202	0.432113	0.506856	0.261879	0.715468	0.0961058	0.861884	0.0856478	0.26216	0.773789	0.956855	0.814392	0.611278	2.32348	0.977297	0.785837	2.29078	0.774689	1.65952	1.23016	0.539445
df212	1.5201	0.971617	0.672932	0.750671	0.723231	1.04545	0.597741	0.573501	0.55714	0.728227	0.617062	0.929193	0.988237	0.740229	0.630629	0.424502	0.542481	0.444094	0.316737	0.451618	0.374244	0.315866	0.573305	0.21529	0.402152	0.495386
df213	0.483072	0.573364	0.667091	0.687172	0.631719	0.867472	0.780487	0.54023	0.953849	0.82664	0.654006	0.766322	0.390818	0.853077	0.786709	0.823896	0.702963	1.00848	1.10219	0.986123	0.704116	0.845266	0.792195	0.809376	0.931119	0.621603
df214	0.0616462	0.0943415	0.265044	0.489974	0.401517	0.400044	0.383083	0.359911	0.260668	0.494822	0.0517023	0.483707	0.145534	0.455307	0.815955	1.0463	0.800416	0.572722	1.85054	0.988727	0.551481	2.15262	0.404244	1.62091	0.997964	0.444788
df215	0.627609	0.73471	0.819877	0.957215	0.665135	0.940468	1.07768	1.04225	0.647601	0.925017	0.433839	1.14631	0.670636	1.09275	1.04182	1.0772	1.11259	0.878228	1.38361	1.13644	0.846774	1.50734	0.92051	1.58969	1.2439	1.11915
df216	0.455408	0.483886	0.564426	0.745558	0.568418	0.595232	0.697848	0.553713	0.561246	0.64668	0.30299	0.71759	0.5026	0.664965	0.88468	1.08191	0.794044	0.870645	1.63541	1.0329	0.586864	1.52276	0.655193	1.26416	1.06441	0.673053
df217	0.143393	0.206428	0.303762	0.492824	0.637155	0.417158	0.472448	0.453439	0.523542	0.363895	0.28053	0.518548	0.238715	0.362856	0.536527	1.00142	0.550533	0.616295	1.63663	0.643703	0.817428	1.58574	0.555506	1.27918	0.973335	0.451226
df218	2.13407	1.18918	1.09232	1.06387	0.934315	1.20755	0.919983	0.932862	0.956592	0.913247	1.17912	1.31225	1.62642	1.03201	0.687211	0.68283	0.744912	0.605079	0.398414	0.508295	0.581103	0.335377	0.812451	0.41121	0.728862	1.04073
df219	0.114483	0.132416	0.274107	0.536568	0.78356	0.426712	0.545104	0.392339	0.294093	0.458827	0.196698	0.435568	0.204802	0.338253	0.820938	1.35257	0.714682	0.801651	2.3063	0.972052	0.819466	2.13849	0.689854	1.78137	1.27198	0.421936
df220	0.0672448	0.271853	0.18161	0.371732	0.393776	0.277764	0.401914	0.37162	0.470535	0.208592	0.122316	0.50116	0.223326	0.308106	0.765474	1.01045	0.587983	0.604852	1.50124	0.642029	0.567216	1.5294	0.441512	1.18524	1.03384	0.34534
df221	2.87793	1.21746	1.03901	0.925165	0.42466	1.5633	0.784146	0.66959	0.393	0.625065	0.676164	1.28474	1.66517	1.3404	0.217411	0.195636	0.669643	0.156983	0.123922	0.640396	0.250498	0.228834	0.317271	0.114522	0.593902	0.928067
df222	2.44126	1.16769	0.586329	0.86039	0.612612	1.0806	0.599193	0.340955	0.659434	0.594627	0.787779	1.02536	1.34752	1.098	0.432045	0.298581	0.515622	0.212054	0.0622826	0.41514	0.1588	0.098785	0.220666	0.109955	0.510019	0.587449
df223	0.132874	0.201604	0.365474	0.47449	0.423855	0.332097	0.410507	0.471004	0.314528	0.537379	0.137607	0.625157	0.229234	0.508712	0.651644	0.940643	0.70224	0.578941	1.59792	1.07452	0.73298	1.95042	0.399595	1.1498	0.953472	0.448426
df224	0.370206	0.227424	0.337988	0.571746	0.558034	0.36568	0.49556	0.665423	0.491883	0.488017	0.286512	0.477465	0.261577	0.388056	0.744013	1.12587	0.770187	0.669346	1.69678	0.956837	0.881468	1.56263	0.78104	1.54301	1.17803	0.566019
df225	2.22319	1.09955	0.701819	0.772869	0.5995	1.35333	0.550789	0.350646	0.716931	0.567821	0.755281	1.29218	1.40436	0.929683	0.31713	0.188226	0.338522	0.242872	0.0343765	0.266924	0.288747	0.139091	0.292531	0.0253755	0.287307	0.50202
df226	0.0690311	0.134495	0.124871	0.343735	0.375342	0.295077	0.343205	0.324702	0.270803	0.378281	0.112404	0.396298	0.0417757	0.174294	0.879417	0.981134	0.566598	0.566806	1.57539	0.670891	0.648211	1.57402	0.427635	1.51306	0.934096	0.348742
df227	1.29215	0.907802	0.677265	1.17776	0.890952	0.888094	0.828059	0.889906	0.62973	0.706389	0.655864	1.17696	0.745158	0.704138	0.807865	0.88246	0.678292	0.671662	1.0138	0.907938	0.794328	1.12793	0.680659	0.935549	0.747179	0.633398
df228	0.0284739	0.175854	0.211723	0.409505	0.442449	0.307365	0.396741	0.404201	0.333135	0.417636	0.066428	0.470466	0.112953	0.219554	0.738785	0.937444	0.637765	0.616681	1.72287	0.907039	0.454285	1.88026	0.449597	1.36458	0.914698	0.248639
df229	0.77468	0.549252	0.652207	0.537598	0.55912	0.853514	0.726297	0.323074	0.462092	0.531379	0.586763	0.76926	0.66922	0.678209	0.532611	0.797852	0.475418	0.407581	0.631192	0.767409	0.574625	0.685809	0.56161	0.588613	0.90482	0.475217
df230	2.49545	1.16411	0.964841	0.836383	0.818385	1.31004	0.849045	0.849401	0.376731	0.70422	0.858862	1.24897	1.37047	1.26342	0.393538	0.191895	0.526971	0.198421	0.157889	0.602337	0.26255	0.102434	0.399387	0.0888057	0.393049	0.735693
df231	0.200721	0.23287	0.532666	0.561673	0.530131	0.395513	0.544601	0.698364	0.427077	0.538857	0.271203	0.860453	0.195942	0.495422	0.864425	1.02962	0.79524	0.665791	1.72834	0.988861	0.902745	1.89757	0.897584	1.7081	1.11332	0.56327
df232	0.0164459	0.0433676	0.25622	0.4344	0.619897	0.468578	0.356797	0.375669	0.362293	0.400824	0.0878957	0.47411	0.0463045	0.398592	0.963368	1.28609	0.946464	0.690482	2.14275	1.25022	0.892851	2.36662	0.460488	1.80763	1.26679	0.386225
df233	1.65779	0.756945	0.635154	0.620244	0.46467	0.950101	0.581218	0.39538	0.471252	0.607286	0.40993	0.87122	0.974	0.970271	0.617376	0.346988	0.700359	0.270777	0.286064	0.704029	0.221782	0.332986	0.278482	0.290985	0.559658	0.677118
df234	0.061635	0.0881116	0.173057	0.248701	0.348698	0.306752	0.386139	0.357192	0.33997	0.332437	0.0531886	0.419919	0.246871	0.288464	0.906507	1.0265	0.516504	0.77518	1.59919	0.996144	0.72136	2.03953	0.441027	1.25987	1.12608	0.491867
df235	0.155725	0.284387	0.480766	0.586752	0.355137	0.456102	0.486896	0.356293	0.266638	0.357603	0.134047	0.61307	0.106728	0.614383	0.807983	0.876561	0.65283	0.551531	1.45866	0.913715	0.621003	1.46599	0.347685	1.17729	1.07768	0.442873
df236	2.92651	0.977625	0.702553	0.974481	0.490831	1.60523	0.861368	0.523188	0.264443	0.729728	0.383346	1.4097	1.66829	1.38959	0.19356	0.092987	0.669257	0.0571876	0	0.437878	0.153939	0.121506	0.0884095	0.0917339	0.500674	0.917351
df237	1.80496	0.844363	0.686381	0.629629	0.433838	1.11983	0.632994	0.424789	0.364571	0.719558	0.582052	0.976681	1.24594	1.16513	0.468935	0.216534	0.695535	0.274218	0.240865	0.530448	0.522128	0.271973	0.320135	0.303544	0.595649	0.78823
df238	0.223512	0.532626	0.605776	0.701442	0.420879	0.456349	0.563581	0.596827	0.330937	0.426542	0.26858	0.837745	0.359332	0.499232	0.863022	0.81263	0.579897	0.598463	1.43868	0.95947	0.562249	1.74879	0.698428	1.22746	0.990319	0.524172
df239	2.14418	1.09618	0.870233	0.913964	0.391711	1.3806	0.648593	0.367669	0.234015	0.754516	0.491818	1.21578	1.24165	1.32573	0.341525	0.164399	0.521032	0.137256	0.0792646	0.548964	0.30754	0.257572	0.282113	0.0431729	0.390628	0.687189
df240	0.0373226	0.246809	0.330863	0.522498	0.513939	0.39656	0.450086	0.50015	0.34114	0.373852	0.0662789	0.582768	0.194904	0.385939	0.854046	1.11521	0.643765	0.78136	1.84651	0.915181	0.738322	2.0212	0.479217	1.66956	1.33315	0.323709
df241	2.28324	0.927283	0.679136	0.648003	0.567661	1.18594	0.617812	0.323322	0.424877	0.677167	0.666058	1.21036	1.32273	1.03104	0.355293	0.135594	0.417729	0.121665	0.0479131	0.340551	0.103066	0.0217137	0.151315	0.00562164	0.330649	0.479431
df242	0.129438	0.306255	0.314342	0.310752	0.4759	0.191637	0.380116	0.39784	0.389909	0.285977	0.199225	0.343423	0.245318	0.273932	0.565601	0.876373	0.575362	0.58151	1.55953	0.718764	0.574977	1.4915	0.411779	1.30467	0.992781	0.553302
df243	0.150545	0.242895	0.289766	0.427822	0.366524	0.340582	0.586306	0.590565	0.249884	0.237284	0.229317	0.443099	0.131865	0.406208	0.84809	1.04319	0.64829	0.638151	1.56452	0.900528	0.776272	1.53843	0.514708	1.3321	1.15764	0.37858
df244	0.425619	1.12096	1.28115	1.04675	0.846893	0.77297	0.794196	0.913265	0.950635	1.07804	0.636662	0.998282	0.817601	0.872297	1.31172	1.28178	1.01216	1.2487	1.29568	1.46368	0.973695	1.52681	1.10249	1.34801	1.25518	0.983851
df245	2.09673	0.94641	0.480689	0.476951	0.695591	1.15055	0.513544	0.511026	0.682434	0.812922	0.940483	1.13639	1.27349	0.592611	0.457272	0.22013	0.280606	0.163409	0.0262884	0.155944	0.175074	0.162144	0.228262	0.000646899	0.277683	0.341427
df246	2.00775	0.937157	0.605781	0.591996	0.443055	1.13799	0.868763	0.473342	0.396746	0.441883	0.424208	1.18323	1.1607	1.128	0.304203	0.100659	0.566727	0.0991207	0.0186242	0.353215	0.0980636	0.113685	0.189913	0.0421307	0.343471	0.587236
df247	2.63266	1.50612	1.55432	1.18795	0.405239	1.81286	0.979949	0.670255	0.453222	0.880882	0.647745	1.88575	1.75653	1.7587	0.356485	0.217403	0.834747	0.293043	0.0613598	1.01981	0.216192	0.462448	0.454449	0.188401	0.729122	1.29843
df248	0.372548	0.404461	0.808967	0.775907	0.555149	0.893133	0.801815	0.528935	0.176881	0.513393	0.181791	1.03008	0.367096	0.829837	0.701825	0.831072	1.19054	0.451509	1.31179	1.29505	0.55547	1.76143	0.64358	1.31713	1.13179	0.704255
df249	1.69458	1.02883	0.871592	1.06716	0.738196	1.15517	0.917136	0.714222	0.614929	0.888899	0.730587	1.34725	1.13388	1.10879	0.421596	0.405496	0.506544	0.516881	0.499411	0.665798	0.990211	0.29051	0.67495	0.408848	0.599214	0.824088
df250	0.862262	1.08382	0.778485	1.05641	0.682923	0.739758	0.689782	0.620862	0.630651	0.744586	0.653416	1.06997	0.79919	0.731487	0.636846	0.693377	0.787344	0.596795	0.995813	1.00376	0.439019	1.30487	0.560381	0.857597	0.854148	0.616726
df251	0.724201	0.410399	0.257589	0.567801	0.326538	0.723312	0.380094	0.202152	0.221261	0.335043	0.139403	0.812616	0.518026	0.613225	0.360089	0.421283	0.582805	0.217152	1.05082	0.683876	0.395164	0.976698	0.234937	0.622973	0.622242	0.45638
df252	2.30811	0.790496	0.536524	0.750969	0.396723	1.49862	0.679426	0.341005	0.170849	0.644795	0.357074	1.29795	1.26574	1.0831	0.167498	0.0227817	0.635614	0.0316296	0.0672542	0.532996	0.184198	0.189403	0.189278	0.0848637	0.497191	0.570623
df253	1.88111	0.956457	0.715637	0.677606	0.779445	1.18777	0.745833	0.34092	1.0993	0.793521	1.22868	0.957142	1.30221	0.93331	0.658794	0.516153	0.583436	0.594295	0.121325	0.376844	0.423325	0.0725512	0.670578	0.118934	0.406792	0.61566
df254	2.45147	1.14795	0.639441	0.686859	0.549057	1.32654	0.559671	0.400326	0.398297	0.646085	0.569746	1.17288	1.46577	0.911751	0.21301	0.0182116	0.330888	0.14834	0.00934705	0.251168	0.120113	0.113237	0.121094	0.0123162	0.305471	0.455468
df255	0.263908	0.246614	0.296488	0.359419	0.273395	0.269387	0.430953	0.446131	0.176625	0.237199	0.195076	0.479342	0.183062	0.263075	0.471806	0.665963	0.321979	0.356695	1.31048	0.61475	0.592873	1.32464	0.428271	1.08804	0.74369	0.238234
df256	0.556452	0.355859	1.02298	0.911552	0.513708	0.658849	1.15313	0.766606	0.381446	0.602859	0.269645	1.02184	0.54036	1.0505	0.807328	1.12396	1.36351	0.609862	1.87251	1.73741	1.03169	1.8848	0.623804	1.67481	1.56607	1.12993
df257	0.725886	0.695016	0.711367	0.76244	1.36467	0.815056	0.718397	0.812522	1.63894	0.717304	1.38747	0.560121	0.705864	0.581948	1.49804	1.47881	1.13814	1.39577	1.49194	0.83072	1.08814	1.23348	1.06839	1.22699	1.02894	0.726407
df258	0.50955	0.288002	0.706399	0.882375	0.273998	0.589236	0.812829	0.656934	0.253512	0.431813	0.205051	0.851427	0.413136	0.860119	0.656111	1.03193	0.909525	0.503207	1.56311	1.38109	0.576377	1.68367	0.499539	1.23141	1.11667	0.752177
df259	2.53738	1.42542	0.68656	0.774759	0.765733	1.30595	0.685088	0.562741	0.748073	0.799665	0.780165	1.00877	1.48469	0.88527	0.752542	0.258248	0.40473	0.312038	0.100837	0.42563	0.277104	0.134944	0.351618	0.0713146	0.446214	0.658743
df260	0.0384347	0.0973421	0.133315	0.415252	0.497621	0.346836	0.4665	0.330578	0.377668	0.435185	0.103784	0.467913	0.163759	0.169298	0.905576	0.987819	0.709236	0.68645	1.96845	0.990419	0.79017	2.10918	0.541603	1.55531	1.23923	0.318036
df261	0.134608	0.204178	0.174729	0.496088	0.456891	0.220255	0.35938	0.305196	0.150203	0.300854	0.0948603	0.523215	0.162049	0.237606	0.667341	0.862622	0.663988	0.459574	1.62889	0.985806	0.63815	1.74921	0.519792	1.37375	0.925535	0.271498
df262	0.0917905	0.195062	0.443896	0.521132	0.710474	0.443359	0.465575	0.454557	0.172921	0.493032	0.119869	0.504942	0.121466	0.348566	0.769153	1.23031	0.856729	0.730261	2.06112	1.12704	0.598253	2.14377	0.547931	1.56475	1.35197	0.429591
df263	1.92808	1.27617	1.04747	0.776077	0.883519	1.04645	0.796823	0.867802	1.17291	0.860661	1.48403	0.758403	1.49469	0.92177	0.784243	0.923048	0.771877	0.799043	0.225234	0.443398	0.530535	0.282373	0.726229	0.211855	0.519129	0.793259
df264	0.10848	0.123369	0.454617	0.456429	0.459704	0.713975	0.50099	0.384694	0.380828	0.460149	0.127941	0.550417	0.174652	0.427395	0.841155	1.15228	0.723276	0.702566	1.70977	1.04972	0.689222	2.145	0.508126	1.59242	1.11062	0.471744
df265	0.134976	0.201356	0.440136	0.417486	0.348502	0.283107	0.497647	0.296212	0.326314	0.358846	0.1193	0.470011	0.155283	0.506644	0.819634	1.27293	0.731295	0.805092	1.69452	1.1562	0.968889	2.18078	0.505078	1.75436	1.1382	0.460016
df266	1.86958	0.994598	0.745327	0.64597	0.694893	1.20309	0.752117	0.534917	0.699054	0.807598	1.06429	1.02533	1.31897	0.724285	0.624469	0.403197	0.653431	0.627011	0.155212	0.459264	0.714899	0.118135	0.510835	0.161952	0.303993	0.640996
df267	0.0518122	0.158755	0.521097	0.493288	0.554291	0.458934	0.545901	0.366482	0.384715	0.54658	0.164667	0.502001	0.104253	0.488232	0.926065	1.01889	0.73395	0.889842	1.65728	0.9373	0.988817	1.88324	0.483595	1.41052	1.23218	0.352615
df268	1.8062	0.877884	1.01169	0.759628	0.571681	1.21949	0.713016	0.839612	0.490592	0.531023	0.761287	1.13558	1.25944	1.16703	0.443346	0.490423	0.654997	0.284854	0.218733	0.488619	0.382457	0.179639	0.672328	0.155853	0.599057	0.62101
df269	0.0321694	0.206371	0.515009	0.638705	0.606431	0.359227	0.453426	0.420444	0.306161	0.604215	0.0759507	0.688858	0.149682	0.28797	0.865867	1.10076	0.807492	0.818112	2.17342	1.22074	0.748942	2.19786	0.659638	1.64835	1.28138	0.412409
df270	2.4944	1.1624	0.664079	0.809489	0.493962	1.1982	0.825081	0.540742	0.539032	0.525435	0.529597	1.28531	1.40254	1.0283	0.464732	0.0868104	0.487212	0.197474	0.0196146	0.44225	0.0404573	0.131195	0.227322	0.0172908	0.350377	0.436304
df271	0.0392433	0.119506	0.225965	0.5935	0.60202	0.374723	0.638664	0.544834	0.271115	0.366055	0.119293	0.488199	0.179753	0.27612	0.932167	1.18262	1.06086	0.594643	2.24498	1.21411	0.91308	2.6041	0.564174	2.00683	1.27431	0.405175
df272	0.0325945	0.0930739	0.508634	0.543816	0.546799	0.332045	0.355528	0.306696	0.202006	0.363694	0.0523564	0.593019	0.137833	0.166971	0.693122	1.0348	0.599963	0.60346	1.83531	0.818725	1.01298	1.99247	0.483105	1.39732	1.12473	0.354959
df273	0.00566255	0.0689019	0.353891	0.425715	0.577288	0.352742	0.447803	0.379373	0.341392	0.323129	0.0991659	0.360116	0.0771145	0.20636	0.820952	1.20684	0.719024	0.60684	2.32228	0.931826	0.734047	2.24199	0.523667	1.65057	1.28224	0.334164
df274	0.00873148	0.118454	0.311223	0.335573	0.572562	0.531802	0.507018	0.432348	0.517486	0.547156	0.14042	0.512329	0.0897277	0.257644	0.952046	1.1591	0.558985	0.843235	1.60367	0.916612	0.900752	1.93623	0.662811	1.66977	0.994426	0.347054
df275	2.06709	0.819765	0.872058	0.989456	0.433623	1.2668	0.868087	0.698736	0.313543	0.598883	0.439549	1.29985	1.39961	1.40954	0.415636	0.265954	0.70528	0.150626	0.30202	0.874645	0.273257	0.312543	0.254181	0.34036	0.618286	0.861984
df276	1.74345	1.08533	1.04653	0.660911	0.557616	1.06568	0.864061	0.550744	0.8409	0.521855	1.21269	0.844794	1.37602	1.02155	0.597904	0.79405	0.820648	0.31394	0.165609	0.387496	0.402801	0.127545	0.475654	0.108886	0.575258	0.643988
df277	0.417308	0.497052	0.697953	0.55909	0.382831	0.603853	0.569847	0.289193	0.336039	0.308226	0.233164	0.739492	0.428697	0.621952	0.60083	0.678716	0.684025	0.529553	1.1514	1.1201	0.392429	1.62158	0.535036	0.72553	0.664327	0.418985
df278	2.25209	0.914595	0.650778	0.783847	0.524211	1.10898	0.777735	0.620169	0.421711	0.679432	0.718729	1.21686	1.43447	0.965458	0.294638	0.186593	0.352631	0.182288	0.0846275	0.356332	0.319052	0.164312	0.314604	0.0752047	0.430902	0.737264
df279	2.40138	1.13765	0.554216	0.923558	0.640378	1.31912	0.658707	0.556152	0.407919	0.729649	0.515498	1.26131	1.72633	1.03553	0.274121	0.077998	0.404574	0.218123	0.0309277	0.435724	0.172898	0.141928	0.22333	0.000637612	0.319999	0.581897
df280	3.23467	1.04968	1.08181	1.04275	0.302303	1.9748	0.883986	0.694189	0.128258	0.65243	0.18308	1.86559	1.40231	1.58775	0.114717	0.0542248	0.654179	0.0414356	0.114927	1.19944	0.0289203	0.353418	0.13954	0.0367451	0.531716	1.11233
df281	2.05349	1.00986	1.00707	0.968064	0.33827	1.44377	0.637554	0.482325	0.198946	0.668451	0.371341	1.68328	1.21106	1.1779	0.125445	0.22166	0.467611	0.141854	0.0425716	0.611458	0.310007	0.142566	0.13469	0.108923	0.457063	0.68148
df282	0.427933	0.306659	0.425371	0.553003	0.361601	0.45887	0.620974	0.326447	0.262857	0.446681	0.187643	0.518764	0.21823	0.682823	0.613416	0.774147	0.908993	0.422853	1.45276	1.13103	0.641538	1.69062	0.487148	1.20122	0.980213	0.530659
df283	0.0659754	0.272259	0.30148	0.417728	0.352632	0.373203	0.478817	0.369751	0.471704	0.453837	0.108623	0.451339	0.097386	0.321532	1.0753	1.28384	0.521463	1.02249	1.59711	0.959609	0.553964	1.93758	0.504393	1.113	1.01396	0.419267
df284	0.295136	0.294953	0.397623	0.514261	0.775117	0.473707	0.48605	0.709764	0.522903	0.583509	0.532084	0.503164	0.406633	0.352028	0.948241	1.1929	0.831584	0.752329	1.30681	0.849085	0.719437	1.20269	0.786871	1.38053	0.813424	0.356738
df285	1.63447	1.04658	0.618912	0.67329	0.574467	1.08338	0.500035	0.329584	0.75444	0.620795	0.747557	0.888821	1.02352	0.755512	0.485554	0.249953	0.714838	0.384812	0.0852538	0.516588	0.233114	0.220556	0.302668	0.0675795	0.384753	0.429466
df286	1.50336	0.97474	0.662928	0.65042	0.334927	1.21936	0.714572	0.483703	0.232954	0.64296	0.180455	1.11997	0.962389	0.982199	0.278352	0.174751	0.516969	0.204591	0.31291	0.677626	0.234791	0.508241	0.198814	0.207519	0.44553	0.551551
df287	2.32956	1.09347	0.633986	0.705632	0.814241	1.27647	0.85357	0.409354	0.644338	0.793634	0.910595	1.2309	1.3112	0.902482	0.350417	0.139462	0.269641	0.282939	0.00213698	0.256053	0.318019	0.129844	0.225932	0	0.397187	0.521218
df288	0.0463225	0.132385	0.284916	0.327321	0.45386	0.332284	0.423856	0.445163	0.208369	0.438653	0.074119	0.47713	0.229597	0.303021	0.684507	0.968695	0.694416	0.465613	1.62341	0.926963	1.03934	2.01425	0.475853	1.54578	0.943344	0.313594
df289	1.45188	0.852713	0.550861	0.796525	0.911255	0.801541	0.679695	0.671446	0.677492	0.773613	0.499877	1.09891	0.805183	0.792829	0.543247	0.45606	0.502986	0.618571	0.750966	0.750132	0.500065	0.965902	0.505498	0.615732	0.715808	0.510465
df290	0.00373449	0.111639	0.187682	0.422757	0.506741	0.511697	0.585051	0.340985	0.351652	0.357094	0.0478409	0.515475	0.0809932	0.448634	0.95475	1.30723	0.866548	0.628401	2.21687	1.21439	1.02524	2.26287	0.526973	1.81562	1.46782	0.39007
df291	1.72532	0.763716	0.676991	0.488335	0.407631	1.20842	0.43608	0.309136	0.270348	0.60917	0.29484	1.24451	0.901585	0.751005	0.192551	0.0489368	0.656393	0.0992346	0.0470164	0.395647	0.156787	0.295617	0.242394	0.136187	0.254418	0.547156
df292	2.575	1.02929	0.795892	0.928393	0.591731	1.42869	0.873887	0.633051	0.169977	0.709856	0.335575	1.37275	1.5401	1.30272	0.292926	0.0778885	0.456787	0.122802	0.0336587	0.536986	0.110917	0.0374576	0.148543	0.00920619	0.418683	0.5166
df293	0.75227	0.53757	0.514011	0.613876	0.672616	0.725596	0.659799	0.553475	0.642828	0.591354	0.474214	0.825291	0.779444	0.698697	0.806865	0.702387	0.725225	0.723937	0.878399	0.830622	0.791669	1.08854	0.571781	0.823595	0.68517	0.76189
df294	0.212386	0.381436	0.352362	0.573868	0.557783	0.483625	0.651942	0.358064	0.500963	0.405154	0.289704	0.613608	0.393521	0.668806	0.82833	1.03664	0.747032	0.871417	1.54322	0.884395	0.579406	1.63287	0.621485	1.40825	1.16039	0.425433
df295	0.0146573	0.242912	0.273788	0.520332	0.528964	0.417818	0.44389	0.389714	0.316513	0.444379	0.0638683	0.603414	0.12029	0.384505	0.775242	1.1084	0.608946	0.784085	2.23673	1.19305	0.799738	2.30515	0.524349	1.76587	1.17362	0.411892
df296	0.0147602	0.0772585	0.339384	0.553834	0.433638	0.521483	0.6828	0.392211	0.380916	0.468584	0.103467	0.734862	0.149266	0.428849	0.895062	1.27522	1.01225	0.827621	2.24793	1.15293	0.917006	2.39847	0.718843	1.93028	1.29614	0.578698
df297	0.784945	0.521264	0.63026	0.703185	0.728226	0.746654	0.440585	0.571896	0.441957	0.783857	0.377194	0.840015	0.698232	0.701708	0.508025	0.521873	0.654496	0.435626	0.968375	0.50646	0.787388	0.612479	0.565053	0.770604	0.829535	0.676179
df298	0.413871	0.335383	0.690898	0.728148	0.562867	0.500841	0.653816	0.649456	0.372292	0.586344	0.318197	0.963736	0.362337	0.637578	0.825485	1.11855	0.863523	0.838119	1.80642	1.1669	1.07019	1.7339	0.873317	1.53475	1.18484	0.737244
df299	0.941887	0.601164	0.702781	0.693867	0.717085	0.940137	0.84456	0.754487	0.66614	0.759909	0.633491	1.0385	0.802707	1.00346	0.716518	0.521734	0.969681	0.609428	0.767465	0.770153	0.637742	0.888213	0.80173	0.764664	0.766308	0.874007
df300	2.98055	1.02887	0.954826	1.0454	0.490809	1.74477	0.675705	0.58048	0.413344	0.838793	0.472598	1.46857	1.69245	1.2434	0.231479	0.116328	0.855024	0.0719143	0.0428316	0.640575	0.131496	0.186806	0.224807	0.0557597	0.481823	0.76833
df301	0.295615	0.433243	0.534913	0.646492	0.654403	0.458735	0.667439	0.728356	0.741841	0.608985	0.783087	0.506948	0.462998	0.707123	1.02738	0.990035	0.85855	0.977444	1.63812	1.28308	1.06225	1.71499	0.844977	1.22108	1.06222	0.780036
df302	2.28454	1.10204	0.519333	0.681143	0.470592	1.14343	0.469918	0.289509	0.330006	0.629202	0.421355	1.04111	1.26612	0.760345	0.195959	0.0742465	0.339828	0.0464755	0.0159073	0.198231	0.187038	0.150288	0.076937	0	0.179717	0.438728
df303	1.40751	0.875681	1.0666	0.831664	0.403772	1.12941	0.639911	0.514098	0.277237	0.641719	0.327316	1.11953	0.838987	1.03283	0.378178	0.530324	0.569837	0.366306	0.832923	0.763105	0.368034	1.05312	0.355147	0.718728	0.851354	0.650089
df304	2.18601	1.48064	0.757721	0.867217	0.607514	1.15745	0.792484	0.545349	0.5432	0.789466	0.746553	1.095	1.31853	0.853847	0.489845	0.16795	0.385867	0.325617	0.0874551	0.498246	0.286769	0.247159	0.235322	0.108855	0.405834	0.623068
df305	0.0259902	0.224417	0.516058	0.490604	0.518136	0.601973	0.676233	0.64043	0.21015	0.610935	0.263753	0.850762	0.126983	0.584057	0.982162	1.21526	0.702319	0.81383	1.96588	1.01242	0.936469	1.95475	0.767415	1.69661	1.24715	0.546254
df306	0.137871	0.206643	0.403803	0.443607	0.614415	0.420679	0.626166	0.438547	0.272769	0.60469	0.112076	0.477234	0.160944	0.675046	0.774825	1.16805	0.893735	0.65244	1.81511	1.21982	0.796168	2.21286	0.591716	1.61176	1.23664	0.532647
df307	2.94179	1.04049	1.18611	1.02342	0.678096	1.84028	1.0868	0.61048	0.271749	0.776172	0.573005	1.71528	1.6912	1.45208	0.270652	0.0748616	0.873636	0.0573591	0.0947867	0.846289	0.169671	0.159615	0.184679	0.0400637	0.495843	0.977737
df308	0.187774	0.158927	0.237611	0.467979	0.728215	0.46268	0.545793	0.415177	0.420521	0.587682	0.16604	0.611172	0.103396	0.431285	0.875834	1.00247	0.666154	0.736334	1.82742	0.952291	0.787424	1.84512	0.567156	1.45109	1.17499	0.472001
df309	0.251239	0.391604	0.430542	0.484872	0.615822	0.504703	0.642673	0.686724	0.502353	0.592644	0.402717	0.488282	0.427438	0.408243	0.787633	1.10141	0.661218	0.752717	1.5849	0.792597	1.22383	1.47251	0.720397	1.18099	1.02111	0.53304
df310	0.0354163	0.240061	0.5347	0.494004	0.370303	0.604295	0.571408	0.344603	0.354846	0.411367	0.257092	0.545121	0.120465	0.39865	0.935444	1.07022	0.860117	0.727899	1.73734	0.956793	0.998227	2.19764	0.589605	1.57436	1.13653	0.408589
df311	3.10948	1.04634	0.765774	0.8933	0.408581	1.62511	0.658447	0.385311	0.0551822	0.494845	0.224113	1.68868	1.53607	1.44308	0.0937262	0.00926849	0.576024	0.057651	0.0260248	0.530265	0.035023	0.117264	0.0929084	0	0.434561	0.686408
df312	1.32428	1.03192	1.05708	1.13537	1.26583	1.2234	1.07931	1.26085	1.29889	1.36244	1.34546	1.23044	1.27353	1.40251	1.03993	0.968875	1.39248	1.14738	0.877536	0.989235	1.38322	0.806712	1.09096	0.833337	1.18426	1.51826
df313	0.435468	0.361081	0.510944	0.467728	0.479894	0.428824	0.538577	0.346379	0.174871	0.398749	0.0435503	0.587695	0.193944	0.419492	0.795662	1.1433	0.861172	0.663552	1.80682	1.29003	0.65111	1.94459	0.472048	1.39132	1.1483	0.386844
df314	0.1001	0.204478	0.480539	0.312057	0.492097	0.347549	0.423005	0.37054	0.67151	0.46284	0.334352	0.376713	0.14598	0.418961	0.727419	0.93897	0.369277	0.957609	1.48714	0.735519	0.77177	1.50302	0.520687	1.12884	0.908353	0.424217
df315	0.502769	0.582465	0.657995	0.76758	0.815234	0.446964	0.824965	0.915246	0.659545	0.681557	0.589802	0.763028	0.559152	0.704019	0.758263	0.993464	0.765108	0.817829	1.24771	1.00476	1.0154	1.37006	0.77248	1.11813	0.932546	0.582654
df316	2.77541	1.32184	1.04484	0.945851	0.561662	1.81935	0.75178	0.452425	0.508872	0.831941	0.549091	1.87027	1.67514	1.3997	0.316082	0.0602804	0.663061	0.130365	0.00291277	0.665908	0.0947939	0.262128	0.258243	0.040582	0.302474	0.794102
df317	0.201948	0.197509	0.279234	0.342603	0.304692	0.386027	0.449759	0.328686	0.198585	0.509118	0.0659728	0.434629	0.297513	0.441004	0.692073	0.984061	0.796069	0.554283	1.39192	1.15199	0.669589	1.68504	0.394978	1.13521	1.07749	0.31911
df318	2.70861	1.07335	0.926011	0.969532	0.476428	1.4505	0.934649	0.423945	0.432733	0.745493	0.57951	1.14063	1.63355	1.27631	0.28558	0.164104	0.671399	0.115479	0.0846937	0.785707	0.253919	0.210627	0.22163	0.0805635	0.647399	0.959916
df319	2.55646	1.15557	0.833481	0.819774	0.479865	1.55271	0.750629	0.305995	0.344006	0.767184	0.552595	1.42492	1.5875	1.36165	0.17048	0.114144	0.541007	0.0899326	0.0140936	0.384238	0.117171	0.0946086	0.162618	0.00877548	0.411423	0.77866
df320	2.54125	1.29389	0.88942	0.819746	0.558183	1.31493	0.554054	0.560527	0.632398	0.792639	0.931896	1.30228	1.46831	0.899562	0.511604	0.362921	0.621869	0.263672	0.177821	0.299603	0.254891	0.170078	0.417521	0.135698	0.266779	0.814504
df321	1.79851	0.874091	0.531603	0.615861	0.437895	0.946544	0.383433	0.273493	0.342681	0.58676	0.346033	1.09156	1.06147	0.882496	0.304381	0.167281	0.474672	0.125787	0.10227	0.338738	0.119012	0.233295	0.148899	0.0745292	0.270404	0.43631
df322	2.04639	1.11122	0.718046	0.738478	0.845995	1.17195	0.697562	0.562797	1.15025	0.929344	1.31049	0.88545	1.40022	0.798166	0.574642	0.554508	0.673511	0.530623	0.20988	0.352627	0.456031	0.161672	0.615837	0.147874	0.388917	0.552052
df323	0.0091223	0.146069	0.22565	0.356654	0.430891	0.320741	0.318694	0.30955	0.309289	0.449572	0.0689845	0.446834	0.123131	0.301979	0.722435	0.98865	0.5286	0.54151	1.8128	0.86646	0.546892	1.74352	0.48131	1.34747	1.00927	0.275932
df324	0.12475	0.271545	0.304081	0.440389	0.687474	0.521845	0.78419	0.643433	0.641067	0.596095	0.387008	0.357732	0.380571	0.400456	1.19738	1.35849	0.84753	0.843597	1.99068	0.970216	1.20283	1.67412	0.725503	1.63868	1.16304	0.705615
df325	2.11722	1.27941	0.929573	0.798301	0.929821	1.06266	0.711073	0.589459	1.22989	0.820245	1.58661	0.848793	1.45396	0.863708	0.675587	0.661357	0.961156	0.487529	0.164878	0.320303	0.473301	0.0634945	0.665465	0.0993165	0.490414	0.658867
df326	0.96783	0.611792	0.26984	0.385501	0.759969	0.551383	0.448855	0.43036	0.6038	0.634709	0.581382	0.638802	0.532923	0.31521	0.613089	0.463423	0.302897	0.406954	0.55114	0.26719	0.357418	0.59742	0.285927	0.40587	0.372374	0.269785
df327	0.0434612	0.0911413	0.38274	0.515868	0.537039	0.610568	0.485825	0.535881	0.436098	0.399135	0.250029	0.68415	0.0575092	0.439944	0.874283	1.24543	0.725551	0.890475	1.95416	0.875555	0.84483	1.94005	0.775079	1.86201	1.06479	0.472704
df328	2.51681	0.956794	0.756698	0.786011	0.543364	1.6877	0.752322	0.267571	0.286721	0.587745	0.376144	1.54799	1.54064	1.29068	0.205977	0.0630125	0.505292	0.158459	0.016235	0.458028	0.173078	0.0602948	0.117993	0.010621	0.527765	0.739524
df329	1.94892	1.05972	0.594913	0.778531	0.596994	1.43658	0.630008	0.501364	0.403694	0.837928	0.489102	1.34827	1.33997	0.944064	0.34326	0.0800853	0.354967	0.154383	0.0664239	0.548181	0.198014	0.0836284	0.185911	0.0277695	0.32137	0.506281
df330	1.74863	0.978124	0.735483	0.717519	0.69117	1.06757	0.447282	0.332001	0.415098	0.663844	0.538317	0.971279	1.0515	0.984981	0.304908	0.156624	0.466035	0.36093	0.238075	0.433156	0.259732	0.266704	0.381296	0.189831	0.489001	0.616126
df331	2.14055	0.936704	0.61537	0.639694	0.618521	1.1276	0.746426	0.411622	0.430378	0.746978	0.679188	1.24958	1.15161	0.873986	0.248489	0.118768	0.575199	0.216002	0.0899816	0.346543	0.128723	0.113106	0.229808	0.0896915	0.427948	0.557553
df332	1.62697	0.821202	0.557529	0.596936	0.892378	0.867897	0.421751	0.523614	0.648477	0.772017	0.846322	0.883764	1.16978	0.85286	0.54394	0.475124	0.702995	0.322018	0.234504	0.458452	0.364068	0.161901	0.301928	0.17475	0.449584	0.512
df333	1.52096	0.984781	0.949892	0.771784	0.557535	1.19832	0.526321	0.512196	0.616922	0.530426	0.686743	1.15876	1.0456	0.845669	0.398552	0.365937	0.660344	0.252331	0.129683	0.32781	0.334814	0.0745805	0.740083	0.176585	0.428653	0.612877
df334	0.40628	0.42143	0.359427	0.58	0.685359	0.55091	0.668044	0.565866	0.657939	0.583701	0.559679	0.605116	0.366777	0.335008	0.904607	1.18968	0.620538	1.00104	1.49758	0.893765	0.849666	1.62111	0.75271	1.3052	1.10756	0.427267
df335	1.89343	0.944123	0.652601	0.748173	0.824956	1.08186	0.683302	0.433718	1.05227	0.788311	1.13121	0.747632	1.39288	0.795456	0.674971	0.427036	0.584605	0.565407	0.192719	0.446548	0.409988	0.0854787	0.460976	0.109559	0.405797	0.444075
df336	0.00522841	0.0831209	0.370361	0.458746	0.562082	0.405001	0.4505	0.308617	0.309482	0.413812	0.115174	0.523347	0.165697	0.434863	0.977613	1.38598	0.828066	0.775835	2.22235	1.10783	0.882494	2.44134	0.591397	1.69829	1.54215	0.573309
df337	1.64384	0.823969	0.668609	0.664066	0.471677	1.09817	0.567698	0.462323	0.298583	0.655616	0.496016	1.05105	1.04606	0.906395	0.34256	0.229847	0.535654	0.085227	0.117574	0.55722	0.150066	0.250043	0.158519	0.150587	0.398131	0.70002
df338	0.168565	0.389737	0.531601	0.698235	0.717601	0.725876	0.953245	0.591844	0.488308	0.673075	0.240493	0.565189	0.410006	0.653782	1.01709	1.15423	0.844104	0.980646	1.63729	1.21841	0.888427	1.67746	0.764284	1.5145	1.24036	0.751737
df339	0.107044	0.274314	0.413304	0.370521	0.367225	0.50732	0.659568	0.285482	0.118533	0.470039	0.13803	0.40738	0.202113	0.425078	0.639703	1.00969	0.679324	0.435889	1.30075	0.6415	0.801129	1.57717	0.655079	1.37661	1.07895	0.322939
df340	0.993212	0.856624	0.523032	0.67119	1.00451	0.635593	0.609097	0.730572	0.909179	0.555834	0.885068	0.637864	1.10008	0.618099	0.78261	0.830848	0.565765	0.764515	0.857876	0.711993	0.603137	0.849749	0.5652	0.686941	0.561888	0.581832
df341	0.266715	0.246121	0.691299	0.60484	0.531449	0.463328	0.771864	0.631369	0.236691	0.495122	0.176949	0.653427	0.216234	0.858667	0.906131	0.963724	1.19102	0.601645	1.90465	1.60341	0.68994	2.08678	0.570084	1.79419	1.6786	0.71891
df342	2.68269	1.47037	1.17832	1.20869	0.330114	1.76812	0.801477	0.47104	0.236001	0.729863	0.329694	1.80223	1.74974	1.68829	0.179105	0.0932292	0.944648	0.0993803	0.0188398	0.984661	0.0712413	0.264492	0.18308	0.0421707	0.580428	0.805718
df343	2.9674	1.22158	0.897819	0.863279	0.428649	1.40536	0.85334	0.341219	0.328554	0.638749	0.571542	1.41998	1.79893	1.26515	0.265721	0.168336	0.706699	0.0637468	0.0468858	0.522483	0.162107	0.0824771	0.103028	0.034578	0.667779	0.866608
df344	0.275223	0.505462	0.745574	0.67019	0.90135	0.710895	0.839761	0.833881	0.822196	0.885866	0.559425	0.831315	0.567036	0.807773	1.28299	1.46847	0.868548	1.0172	1.59257	1.17353	1.41691	1.72178	1.10164	1.87001	1.305	0.821828
df345	0.309432	0.343174	0.375542	0.462048	0.496283	0.493293	0.446882	0.321583	0.462914	0.472212	0.443796	0.45597	0.179545	0.218887	0.830214	0.812625	0.624052	0.904351	1.31246	0.898979	0.443351	1.65439	0.577779	1.23315	0.819858	0.335161
df346	1.80011	1.05339	0.695415	0.65979	0.514713	1.12085	0.697463	0.547266	0.644315	0.583841	0.734453	1.22524	1.05304	0.996638	0.523482	0.354179	0.591603	0.372914	0.288804	0.588196	0.226937	0.417897	0.328211	0.226085	0.432758	0.62085
df347	0.233515	0.230107	0.292965	0.448428	0.71757	0.310118	0.394693	0.303557	0.538885	0.398493	0.396314	0.354253	0.222872	0.294732	1.03792	1.22018	0.739336	1.05589	1.58256	0.872018	0.837691	1.55779	0.588159	1.42408	1.01034	0.32031
df348	2.83264	1.05013	0.894339	1.11228	0.492399	1.78782	0.834517	0.507789	0.29252	0.713541	0.39553	1.61837	1.6442	1.51353	0.118781	0.0282102	0.585641	0.0959787	0.0355518	0.61067	0.104688	0.134206	0.15944	0.032531	0.465405	0.794845
df349	0	0.0459481	0.044584	0.285739	0.440241	0.268193	0.2501	0.285589	0.165814	0.261332	0.0622085	0.405694	0.0526693	0.134642	0.643365	0.983948	0.547131	0.572607	1.72493	0.573486	0.498107	1.68001	0.492077	1.38433	0.806461	0.260082
df350	0.223088	0.388839	0.449076	0.408669	0.74135	0.473491	0.377798	0.362418	0.762251	0.552716	0.336424	0.411962	0.325578	0.178685	0.893363	1.01295	0.546903	0.883901	1.52461	0.712507	0.796813	1.50307	0.574382	1.27838	0.84444	0.244625
df351	2.90921	1.34953	0.988907	0.821349	0.564584	1.42403	0.840131	0.602781	0.33783	0.62267	0.382741	1.48334	1.57748	1.17465	0.300828	0.0353329	0.523833	0.0643722	0.0151861	0.594003	0.149173	0.097341	0.180261	0.0138878	0.472549	0.814509
df352	1.08746	0.525464	0.512259	0.792134	0.63013	0.788828	0.501145	0.631438	0.574255	0.686782	0.45453	0.793569	0.68497	0.728765	0.493124	0.473637	0.553387	0.480699	0.533787	0.606772	0.482778	0.500979	0.438613	0.777153	0.808437	0.671613
df353	2.39595	0.976668	0.615344	0.689185	0.569992	1.18997	0.836535	0.401789	0.835037	0.711738	1.0138	1.09486	1.5841	0.889099	0.516616	0.241078	0.582027	0.19727	0.0209606	0.279886	0.246091	0.0910596	0.260529	0.00475227	0.415745	0.54876
df354	2.94531	1.11651	0.780661	0.92768	0.585384	1.75812	0.666041	0.387685	0.537468	0.742705	0.568255	1.40046	1.51061	1.50611	0.461511	0.192375	0.826587	0.161757	0.036419	0.707962	0.139445	0.133582	0.149974	0.0529193	0.739039	0.781
df355	2.15293	1.17351	0.744939	0.899299	0.77963	1.22597	0.760534	0.65268	0.694165	0.732431	0.784432	1.23244	1.41897	1.02286	0.503783	0.144819	0.715552	0.283455	0.0490304	0.42671	0.209416	0.313134	0.373145	0.127646	0.385539	0.654077
df356	0.199561	0.125903	0.378908	0.515258	0.49918	0.387717	0.593796	0.599295	0.319202	0.578893	0.118804	0.548094	0.192205	0.445484	1.06032	1.1695	0.998323	0.689112	2.06915	1.1816	0.73301	2.04178	0.448096	1.84618	1.08687	0.394332
df357	0.223382	0.304538	0.252052	0.479798	0.633241	0.439338	0.34243	0.492367	0.500092	0.466374	0.401728	0.462606	0.191382	0.226789	0.638857	1.04824	0.679135	0.829775	1.51652	0.725812	0.728589	1.31122	0.672306	1.15977	0.907523	0.339284
df358	0.222192	0.336735	0.226063	0.601137	0.502935	0.555036	0.546119	0.515631	0.318415	0.445409	0.231934	0.590064	0.263497	0.43403	0.746603	0.963516	0.494667	0.789543	1.54411	0.950887	0.752286	1.43973	0.581001	1.25994	1.15586	0.510473
df359	0.0511639	0.234084	0.390239	0.578024	0.345959	0.387009	0.377598	0.325658	0.306173	0.39785	0.0827076	0.668572	0.142375	0.255997	0.89583	1.02023	0.903832	0.609622	1.61021	1.15785	0.513318	2.06256	0.593178	1.36495	1.09528	0.346188
df360	0.0264834	0.24889	0.30845	0.422817	0.512337	0.335148	0.291335	0.230974	0.155076	0.328281	0.0820354	0.367002	0.0684153	0.0794391	0.64937	1.04143	0.60995	0.624633	1.51617	0.798924	0.512024	1.68464	0.46009	1.23358	1.04773	0.288246
df361	0.198308	0.304427	0.230645	0.502142	0.584429	0.378278	0.568745	0.34506	0.286195	0.6195	0.195867	0.449717	0.219956	0.256484	0.655656	0.935815	0.353067	0.594416	1.59112	0.637731	0.670826	1.44628	0.379305	1.23709	0.970364	0.400863
df362	2.17729	1.13806	0.578455	0.597544	0.479254	1.20453	0.55082	0.213783	0.261448	0.695291	0.549982	1.16676	1.15492	0.991159	0.206284	0.106841	0.283063	0.115027	0.000424957	0.222216	0.132427	0.0517162	0.239255	0.0619944	0.29449	0.573055
df363	2.50983	1.01632	0.464449	0.66029	0.74163	1.07078	0.841375	0.457166	0.841172	0.76332	0.841271	0.993703	1.49027	0.93502	0.569484	0.213303	0.231567	0.233517	0.0161689	0.366307	0.182205	0.105058	0.213827	0.0517418	0.410283	0.50765
df364	2.3071	1.25859	0.871465	0.819017	0.799397	1.241	0.837382	0.752067	0.671322	0.862749	0.993678	1.34438	1.47719	1.11523	0.476953	0.276958	0.448012	0.311938	0.143426	0.488671	0.356573	0.265102	0.352337	0.240465	0.504773	0.893723
df365	0.0350913	0.272446	0.301959	0.512142	0.721162	0.381492	0.525583	0.434228	0.379311	0.527167	0.0856728	0.492108	0.229745	0.257483	1.06694	1.2288	0.742404	0.826837	1.80992	1.07335	0.880072	2.05362	0.632324	1.66481	1.27493	0.428563
df366	0.171783	0.242335	0.515914	0.579886	0.414008	0.584272	0.556001	0.389058	0.274331	0.438094	0.154091	0.627894	0.261125	0.489766	0.49197	0.909762	0.627166	0.706085	1.41618	1.04035	0.59537	1.54087	0.537569	1.27009	0.985285	0.373661
df367	0.408669	0.424192	0.759114	0.833687	0.480371	0.665075	0.869385	0.45847	0.248649	0.541278	0.105338	1.01475	0.489838	0.984816	0.605056	0.831409	0.870005	0.542104	1.69379	1.43549	0.79664	1.86316	0.642055	1.48875	1.37185	0.624638
df368	1.30823	0.481739	0.658318	0.539174	0.30134	0.842022	0.538452	0.418304	0.163155	0.352248	0.231115	1.0542	0.649969	0.824051	0.234821	0.317304	0.390114	0.123412	0.510232	0.711781	0.251611	0.61292	0.224016	0.454183	0.663175	0.602533
df369	1.84763	1.12425	0.984722	0.742761	0.415648	1.25937	0.52989	0.443701	0.638504	0.721763	0.653552	1.11112	1.11032	0.977466	0.537804	0.237858	0.859643	0.281931	0.15158	0.52827	0.257218	0.355585	0.324634	0.111299	0.415672	0.647939
df370	0.08533	0.45538	0.432683	0.441354	0.524174	0.428029	0.655675	0.414903	0.330194	0.286644	0.16367	0.606346	0.218241	0.557604	0.713567	1.06455	0.507356	0.600876	1.68573	1.1384	0.666786	2.15641	0.725781	1.21185	1.26359	0.343186
df371	0.0102739	0.0535889	0.197459	0.412071	0.445308	0.267779	0.346626	0.406003	0.227984	0.334051	0.0340551	0.449469	0.164567	0.355725	0.682862	1.04457	0.742273	0.455159	2.15896	0.926468	0.700523	1.8797	0.438093	1.71268	1.13822	0.488647
df372	0.0407494	0.110399	0.320546	0.488412	0.46987	0.312972	0.346899	0.325715	0.228297	0.362389	0.0706592	0.609363	0.185246	0.37629	0.732543	1.0619	0.800866	0.561052	1.96035	1.11965	0.728779	2.24623	0.427135	1.80624	1.13477	0.440348
df373	2.18944	0.922082	0.671305	0.603862	0.618792	1.12271	0.593204	0.541498	0.451551	0.52626	0.460232	1.2914	1.27369	1.00687	0.193792	0.117305	0.359736	0.0532545	0.0406882	0.241944	0.211501	0.0590565	0.154179	0.0581016	0.28426	0.514286
df374	0.798695	0.615142	0.386092	0.51337	0.717397	0.589213	0.532	0.372581	0.917679	0.604429	0.938469	0.433285	0.688604	0.338808	0.791317	0.813043	0.444887	0.712677	0.754425	0.570488	0.629499	0.865078	0.545762	0.673403	0.606701	0.359015
df375	1.55942	1.03573	0.9317	0.770413	0.698926	1.33982	0.902211	0.625214	0.722743	0.731744	0.833369	0.920216	1.2108	0.771507	0.595121	0.594967	0.393747	0.650221	0.31066	0.425904	0.525863	0.175368	0.471357	0.366141	0.614453	0.782894
df376	1.96275	0.798454	0.493557	0.587612	0.482577	1.14459	0.78931	0.369722	0.477103	0.565208	0.729575	0.935462	1.30818	0.909305	0.444349	0.271481	0.611863	0.233638	0.0704348	0.256685	0.147073	0.0376548	0.318316	0.0401762	0.414912	0.523006
df377	0.062296	0.0923643	0.291251	0.465284	0.495024	0.26235	0.35821	0.315099	0.334378	0.315817	0.0786085	0.517208	0.0628282	0.32543	0.820876	0.976169	0.944418	0.715765	2.15833	1.04561	0.384597	2.06568	0.589008	1.39233	1.13779	0.239269
df378	0.0649058	0.131766	0.179095	0.434239	0.718756	0.470233	0.435696	0.390983	0.463191	0.493306	0.117779	0.60472	0.0905643	0.237713	0.89413	1.17783	0.601181	0.891782	1.99956	1.17507	0.760334	2.18775	0.772064	1.58126	1.37983	0.424
df379	1.73771	1.215	1.06047	0.90974	0.808805	1.27006	1.00437	0.795485	0.70089	0.80533	0.877651	1.32934	1.17889	1.13234	0.541257	0.443668	0.794008	0.623113	0.46771	0.930843	0.576909	0.587414	0.844624	0.37889	0.584908	1.00362
df380	0.00685223	0.112916	0.257332	0.433558	0.668768	0.456031	0.56108	0.339785	0.492003	0.415527	0.0595901	0.42376	0.0862698	0.248485	1.00773	1.33006	0.812602	0.792723	2.29541	1.04913	1.00941	2.37498	0.595528	1.89509	1.42191	0.307917
df381	0.85035	0.558202	0.706793	0.613705	0.871386	0.892997	0.516799	0.563069	0.689737	0.566148	0.581019	0.734428	0.699579	0.523275	0.795588	0.86743	0.659045	0.768826	1.07847	0.571362	0.717353	0.625444	0.68597	0.641343	0.790204	0.658632
df382	2.73153	1.28641	1.1632	1.04237	0.534207	1.37333	0.865635	0.592747	0.424138	0.734379	0.678117	1.366	1.81089	1.50308	0.333156	0.233705	0.791763	0.107191	0.105053	0.746531	0.288365	0.10248	0.344037	0.127046	0.54334	0.936335
df383	0.963569	0.807431	0.761591	0.956302	0.753056	0.831988	0.856941	0.939678	0.812993	0.980517	0.841815	1.09704	0.778478	0.837674	0.887862	0.883114	0.759036	0.746215	1.0851	0.912789	0.893116	1.13081	0.831537	0.981339	1.00708	0.855994
df384	0.394136	0.47503	0.704261	0.860458	0.765009	0.642909	0.690225	0.588313	0.490321	0.730134	0.588071	0.80874	0.432915	0.697564	0.755711	0.882613	0.88684	0.705196	1.53774	0.872844	0.946024	1.16105	0.834455	1.04212	0.949899	0.811455
df385	1.51205	0.990559	0.815948	1.16154	0.651338	1.25354	0.981647	0.82275	0.297716	0.658405	0.502492	1.38839	0.977157	1.06446	0.501075	0.600442	0.84422	0.349612	1.02483	1.18906	0.431164	0.965511	0.546426	0.835599	1.0597	0.835541
df386	2.51968	1.34566	0.806584	0.882525	0.482487	1.37828	0.610803	0.470752	0.510942	0.735776	0.579197	1.50085	1.57968	1.07885	0.234642	0.0906598	0.543129	0.0990084	0.0585606	0.592659	0.148226	0.185903	0.139959	0.0270277	0.286313	0.512248
df387	0.0240838	0.211402	0.217081	0.335481	0.562595	0.388902	0.463668	0.265233	0.377023	0.496974	0.110729	0.400413	0.052455	0.276204	0.633678	0.883368	0.678976	0.892465	1.9888	1.24243	0.559372	2.3369	0.347634	1.59597	1.06827	0.323257
df388	0.49837	0.798651	0.705026	0.757697	0.768528	0.691847	0.636982	0.637519	0.930657	0.485422	0.976083	0.552036	0.808329	0.564906	1.04821	0.916862	0.601369	0.674473	0.967593	0.700565	0.745124	1.03975	0.711456	0.901281	0.803531	0.476985
df389	0.571702	0.41834	0.435548	0.511068	0.46338	0.566903	0.436189	0.370232	0.512425	0.228659	0.367215	0.56002	0.430928	0.440297	0.618572	0.605544	0.464036	0.407275	0.825127	0.514262	0.374167	0.782063	0.39839	0.518092	0.563584	0.340569
df390	0.116096	0.188261	0.40726	0.657346	0.527438	0.41054	0.589173	0.457286	0.419318	0.487162	0.251984	0.408084	0.232181	0.462959	0.86049	1.18785	0.795613	0.889513	2.04738	1.11998	1.04791	2.02626	0.63088	1.64635	1.40088	0.449544
df391	0.0542845	0.132229	0.254658	0.493352	0.741816	0.417584	0.336537	0.397408	0.399936	0.524833	0.141819	0.412053	0.0731982	0.248496	0.790412	0.982015	0.782235	1.11921	2.00638	0.90485	0.80025	1.95833	0.663101	1.70067	0.951024	0.38291
df392	0.0224351	0.148548	0.223406	0.434316	0.422968	0.334577	0.460941	0.37726	0.339529	0.46962	0.0686206	0.500143	0.0868995	0.250745	0.799531	1.22671	0.607894	0.841491	2.01228	1.05466	0.657686	2.16188	0.454369	1.80605	1.18531	0.478404
df393	0.145509	0.188619	0.190221	0.4435	0.374825	0.278082	0.379067	0.321463	0.148728	0.344393	0.145286	0.508658	0.148295	0.258845	0.537765	0.891089	0.670922	0.430126	1.45404	0.711026	0.548657	1.50093	0.440783	1.27757	0.78954	0.25251
df394	2.14261	1.01169	0.694119	0.818102	0.505866	1.18966	0.697677	0.334393	0.626336	0.713353	0.814257	0.938085	1.39935	0.911959	0.485597	0.433135	0.827006	0.245572	0.125951	0.405819	0.289452	0.126242	0.262755	0.0821621	0.613105	0.745869
df395	2.3845	1.00646	0.52992	0.644802	0.824315	1.14217	0.625174	0.413812	0.747345	0.881442	1.04927	1.11377	1.33418	0.862128	0.610313	0.270721	0.482038	0.293785	0.039797	0.256744	0.309665	0.0505374	0.305953	0.049035	0.342484	0.496147
df396	0.236728	0.29282	0.224608	0.435239	0.761394	0.300258	0.318729	0.368218	0.628397	0.500127	0.523308	0.276957	0.235795	0.244503	0.867598	0.979226	0.539761	0.890445	1.4342	0.734505	0.666901	1.62199	0.686497	1.29958	1.02977	0.353697
df397	0.0327489	0.0194378	0.279677	0.525931	0.579668	0.438583	0.691408	0.520181	0.348237	0.565664	0.271022	0.658822	0.191158	0.407812	1.06147	1.282	1.1736	0.830812	2.43845	1.04019	1.04808	2.32702	0.733379	2.2919	1.52922	0.689812
df398	0.790389	0.678077	0.785947	0.661452	0.7295	0.75864	0.802237	0.864623	0.768888	0.589643	0.705294	0.860435	0.816191	0.816025	0.956044	0.943044	0.62338	0.692967	1.07922	0.762732	0.6772	0.962761	0.697699	0.972814	0.704044	0.73578
df399	0.146432	0.168962	0.691836	0.627176	0.470995	0.248983	0.606845	0.424176	0.216991	0.505253	0.158465	0.497889	0.331596	0.648724	0.67822	1.21416	1.09563	0.470239	1.98221	1.07363	0.900547	1.98163	0.505092	1.65116	1.33175	0.537333
df400	0.0751676	0.159068	0.213959	0.414279	0.529612	0.497223	0.423183	0.427339	0.323319	0.514567	0.328595	0.499882	0.171605	0.290991	0.942836	1.14187	0.690684	0.8945	1.79244	0.727579	0.978254	1.70432	0.703009	1.38666	1.22416	0.339075
df401	0.0131116	0.13599	0.220001	0.359746	0.390658	0.302159	0.338917	0.221754	0.357456	0.215404	0.137501	0.310302	0.193921	0.215578	0.847037	1.03086	0.470065	0.943648	1.57643	0.612674	0.484322	1.49243	0.40469	1.15516	0.911946	0.30195
df402	0.859721	0.407924	0.461133	0.711424	0.512642	0.702014	0.680202	0.471658	0.433238	0.640616	0.314382	0.759051	0.606007	0.687361	0.681526	0.593254	0.822657	0.165251	0.996119	0.757055	0.498083	0.995746	0.380609	0.989026	0.749513	0.661338
df403	0.269412	0.637436	0.647275	0.618651	0.482428	0.682471	0.79633	0.340889	0.343557	0.73915	0.134354	0.963928	0.621853	0.593679	0.794013	0.904915	0.888128	0.837473	1.37847	1.18005	0.657133	1.69799	0.775098	1.30042	1.12713	0.7255
df404	1.87353	0.769784	0.758449	0.621565	0.479214	1.10788	0.542555	0.304696	0.506358	0.580795	0.708696	0.956269	1.14713	1.03596	0.373568	0.274219	0.719416	0.213149	0.0858987	0.422214	0.227986	0.278462	0.26169	0.13704	0.374173	0.696326
df405	0	0.077639	0.197402	0.419262	0.64699	0.366835	0.322559	0.31587	0.222565	0.379945	0.132386	0.337004	0.067554	0.0889204	0.823693	1.10118	0.534787	0.651634	1.89177	0.854837	0.820087	1.67896	0.46492	1.43514	1.11813	0.203261
df406	1.93977	1.10886	0.982367	0.845647	0.429992	1.46087	0.536269	0.481296	0.464663	0.691257	0.679727	1.3362	1.19663	0.818045	0.33314	0.301794	0.644614	0.246786	0.040122	0.6276	0.159773	0.221175	0.256314	0.0899323	0.462484	0.503167
df407	0.607628	0.592858	0.451387	0.508824	0.492745	0.452237	0.468885	0.425063	0.34064	0.419547	0.244956	0.498307	0.660964	0.362546	0.56352	0.637806	0.493587	0.314827	0.752057	0.752813	0.256634	1.00906	0.24904	0.712464	0.604803	0.404175
df408	0.0147008	0.0731587	0.219376	0.28459	0.266319	0.429496	0.373035	0.322073	0.430808	0.38036	0.220497	0.53293	0.14023	0.29857	0.823281	1.06056	0.50636	0.620904	1.74764	0.705616	0.541358	1.68592	0.367448	1.34654	0.95736	0.457234
df409	0.0190577	0.165299	0.286059	0.392538	0.555459	0.42837	0.408999	0.414649	0.455854	0.281773	0.250788	0.520819	0.164344	0.281563	0.809107	1.02165	0.628897	0.756745	1.65459	0.893684	0.748008	1.51464	0.607102	1.28494	1.18535	0.257034
df410	0.0115455	0.217923	0.20737	0.535125	0.375583	0.290289	0.603088	0.487207	0.299626	0.464944	0.140699	0.710168	0.134104	0.369469	0.994121	1.12689	0.64778	0.676932	1.80236	0.976901	0.664509	1.92496	0.461721	1.70744	1.10126	0.336294
df411	2.01	0.663068	0.488855	0.673469	0.764302	1.10475	0.761048	0.530299	0.526762	0.575177	0.692464	0.946065	1.26158	0.813827	0.430957	0.274331	0.230566	0.29441	0.133147	0.34635	0.153002	0.064784	0.224933	0.044403	0.414098	0.687256
df412	2.37059	1.46106	1.00051	1.14934	0.36008	1.59202	0.56495	0.382312	0.170639	0.660604	0.386919	1.7228	1.66888	1.22156	0.211179	0.0493907	0.443447	0.150817	0.00975301	0.509468	0.147016	0.215566	0.286098	0.0326646	0.290592	0.781891
df413	0.160929	0.238264	0.26759	0.546881	0.622773	0.478443	0.569682	0.538307	0.585528	0.426583	0.481816	0.451064	0.235663	0.30431	0.975044	1.1999	0.792973	0.937052	1.73431	0.724371	0.909183	1.52707	0.665522	1.59866	1.0478	0.547089
df414	2.63369	1.05401	0.865599	1.05666	0.423505	1.6583	0.643901	0.310289	0.169923	0.647294	0.223894	1.59139	1.60136	1.44529	0.0914854	0.0429984	0.433221	0.0876521	0.0184174	0.442356	0.124967	0.12742	0.0969071	0.00783291	0.351153	0.610433
df415	0.0342749	0.0549081	0.180138	0.595604	0.651676	0.502628	0.371578	0.268675	0.434479	0.503754	0.0791697	0.498592	0.051846	0.180761	1.01225	1.26703	0.790149	0.987059	2.18371	1.04482	0.907467	2.39119	0.672153	1.81843	1.36126	0.318972
df416	0.133314	0.175906	0.435316	0.614765	0.752231	0.42012	0.461544	0.552449	0.373075	0.641137	0.175814	0.574939	0.366375	0.472153	0.883696	1.43707	0.785246	0.802516	2.134	1.15093	1.11014	1.9549	0.768785	1.75596	1.32951	0.682136
df417	3.19165	1.06163	0.922778	0.997613	0.313847	2.00307	0.861692	0.499306	0.0711525	0.836015	0.175186	2.02283	1.67669	1.77048	0.119747	0.0384743	0.888372	0.0291444	0.131284	0.743478	0.0717573	0.301446	0.0879476	0.0647077	0.665642	0.971952
df418	1.74359	1.10064	0.558324	0.752662	0.558349	1.30424	0.775028	0.405005	0.556722	0.756837	0.483542	1.49449	1.37794	1.06808	0.374904	0.154302	0.394677	0.310728	0.0478114	0.348638	0.242953	0.172607	0.221576	0.0736596	0.343922	0.602892
df419	0.190502	0.290525	0.483513	0.583168	0.566758	0.426103	0.576417	0.593014	0.414713	0.464405	0.194668	0.553541	0.299008	0.33065	0.809592	1.05806	0.688667	0.705965	1.55769	0.902185	0.661016	1.68512	0.629094	1.38847	0.945509	0.500124
df420	0.00018792	0.114904	0.410565	0.535206	0.462761	0.363964	0.356231	0.274169	0.271057	0.397045	0.0735594	0.717213	0.118672	0.747926	0.643299	1.28228	0.683218	0.488696	1.94928	1.13343	0.718143	2.27733	0.606652	1.56902	1.16242	0.321879
df421	2.07216	0.868218	0.472133	0.473437	0.652072	0.942181	0.705716	0.469038	0.475055	0.582612	0.599301	0.797677	1.42258	0.740146	0.305019	0.141575	0.355602	0.183817	0.0429984	0.190858	0.170848	0.0289896	0.160575	0.0282991	0.36016	0.456595
df422	0.211053	0.414953	0.547882	0.733176	0.486424	0.901572	0.672041	0.591254	0.293286	0.52642	0.172236	0.900827	0.305097	0.648153	1.16623	1.10831	1.02545	0.785824	1.56858	1.24512	0.645205	1.84329	0.527359	1.4599	1.23285	0.355418
df423	0.825263	1.03573	1.23454	1.03207	0.866232	1.39037	1.05896	0.925454	0.647913	0.999362	0.498622	1.33692	0.922585	1.14838	0.817903	0.926337	0.975546	1.11152	1.26785	1.35858	0.991137	0.985694	1.0816	1.33848	1.48431	1.26346
df424	0.80003	0.250894	0.442868	0.586103	0.267077	0.674175	0.392876	0.280977	0.101615	0.353841	0.0634329	0.908833	0.387258	0.610801	0.511608	0.72104	0.591993	0.407319	1.24044	0.758515	0.502778	1.33823	0.365352	1.07096	0.811175	0.413416
df425	2.14936	1.11245	0.876838	0.78221	0.676033	1.15585	0.750564	0.452379	0.936769	0.953907	1.19044	1.01626	1.38936	0.927057	0.659414	0.463238	0.549225	0.463522	0.120392	0.232425	0.387371	0.04707	0.458755	0.0252591	0.410444	0.539701
df426	2.47475	1.32028	1.01733	0.789863	0.522027	1.50745	0.902313	0.392351	0.592427	0.741656	0.772563	1.40848	1.53275	1.10286	0.322549	0.40783	0.457725	0.185212	0.0444717	0.357095	0.180252	0.0606703	0.192233	0.00284227	0.431241	0.723044
df427	2.08189	1.28862	0.766733	0.866879	0.938752	1.08999	0.741304	0.711372	1.23939	0.645037	1.27752	0.852116	1.31865	0.936662	0.71102	0.43637	0.649318	0.586667	0.102059	0.338381	0.407467	0.173793	0.478813	0.0530588	0.334296	0.454053
df428	0	0.111855	0.153825	0.411779	0.536964	0.397496	0.485583	0.34028	0.391838	0.337185	0.0563878	0.50162	0.0739103	0.319567	0.981907	1.22032	0.689565	0.768229	1.93226	0.993343	0.62953	2.08741	0.64661	1.64725	1.27499	0.297281
df429	2.16307	1.26394	0.891952	0.64886	0.443899	1.48358	1.0861	0.526617	0.744348	0.601121	0.770341	1.29351	1.69499	1.32592	0.436745	0.220203	0.640021	0.306619	0.110253	0.60153	0.403567	0.260188	0.322469	0.0857996	0.587482	0.694835
df430	0.954207	0.740953	0.516241	0.613909	0.760291	0.505585	0.545008	0.608945	0.567271	0.579692	0.641299	0.52032	0.809446	0.583052	0.572179	0.627578	0.427163	0.371106	0.734365	0.493607	0.532443	0.792031	0.47963	0.671289	0.554162	0.449082
df431	2.63062	1.23228	1.14689	0.989584	0.363396	1.54681	0.829208	0.562578	0.297785	0.874987	0.565591	1.60651	1.5346	1.50259	0.199193	0.169315	0.82672	0.0553297	0.13143	0.790633	0.229115	0.250521	0.244392	0.138161	0.693422	0.766691
df432	2.10288	1.06158	0.719631	0.562912	0.542622	1.43539	0.596952	0.302964	0.432767	0.635396	0.594222	1.29929	1.21319	0.945305	0.298933	0.108555	0.448395	0.157748	0.0179847	0.359991	0.29465	0.130196	0.164879	0.0333036	0.171378	0.538832
df433	0.436728	0.623447	0.262342	0.518765	0.733148	0.4022	0.504796	0.240956	0.639541	0.608833	0.650677	0.275444	0.376229	0.568522	0.701096	0.750934	0.555632	0.766071	0.888479	0.667701	0.592187	1.08973	0.655997	0.957407	0.66477	0.291901
df434	1.7387	1.08973	0.686374	0.781743	0.701155	1.1778	0.71605	0.571281	0.650485	0.745084	0.820881	1.17555	1.20089	1.25643	0.455623	0.215572	0.573831	0.409619	0.206336	0.583413	0.335554	0.308335	0.577925	0.322198	0.522717	0.641497
df435	2.15945	0.976654	0.701738	0.667062	0.389246	1.28566	0.606798	0.349335	0.173382	0.637122	0.456516	1.29533	1.1914	1.1494	0.203608	0.0745637	0.62969	0.11062	0.057118	0.672533	0.32446	0.181887	0.211294	0.128934	0.455797	0.721946
df436	0.168245	0.173024	0.353813	0.273689	0.372825	0.288262	0.326016	0.289575	0.401407	0.264037	0.102287	0.555899	0.242716	0.363551	0.875282	0.942781	0.579933	0.622617	1.6779	1.09048	0.560491	1.71822	0.532858	1.42993	0.981117	0.50627
df437	1.6688	0.981306	0.41758	0.631564	0.466143	1.12557	0.607575	0.441581	0.434309	0.591415	0.518423	0.984082	0.986641	0.801395	0.23528	0.12156	0.56393	0.19589	0.148387	0.28824	0.257039	0.10764	0.258234	0.109757	0.302604	0.545106
df438	0.0546663	0.0325201	0.10066	0.262815	0.488852	0.221752	0.219653	0.319288	0.30159	0.396329	0.0391557	0.428213	0.00952747	0.253332	0.905727	1.07106	0.581667	0.613335	1.95025	0.735087	0.537995	1.87582	0.348059	1.62918	0.986063	0.294594
df439	1.85565	1.25806	0.569002	0.531215	0.852929	1.06154	0.638831	0.299536	0.674737	0.763924	0.964765	0.99564	1.15039	0.787705	0.316071	0.30994	0.411468	0.536829	0.0112511	0.326201	0.229868	0.151114	0.343552	0.0424245	0.319226	0.511205
df440	0.0887418	0.193432	0.307432	0.620919	0.606772	0.516628	0.515119	0.460969	0.392573	0.452816	0.0729673	0.454307	0.129504	0.491304	0.840644	1.15898	0.942444	0.674398	1.91385	1.01773	0.812462	2.08353	0.608771	1.84002	0.946816	0.510244
df441	2.45038	1.18796	0.924395	0.851969	0.377743	1.6379	0.724612	0.405139	0.0495102	0.714961	0.126599	1.52292	1.6266	1.6432	0.195847	0.130338	0.645229	0.154142	0.0159031	0.866606	0.111207	0.112229	0.124171	0.0321315	0.573039	0.868178
df442	0.731846	0.55521	0.732342	0.660113	1.076	0.626987	0.647655	0.900348	1.28487	0.804701	1.45867	0.506223	0.752659	0.440857	1.17209	1.25267	0.862486	0.904177	1.0822	0.637098	0.924853	0.88547	0.856553	0.86379	0.805115	0.56199
df443	0.0809185	0.174373	0.271326	0.471379	0.565401	0.46922	0.543984	0.44501	0.494403	0.475777	0.300889	0.503104	0.145229	0.374116	0.619697	0.975884	0.581259	0.648213	1.47268	0.58345	0.774595	1.29673	0.514264	1.30691	0.862939	0.541326
df444	2.46836	1.13253	0.830739	0.827962	0.521047	1.33279	0.690335	0.343206	0.283895	0.684362	0.348586	1.5761	1.48384	0.931864	0.221222	0.0722567	0.339638	0.10351	0.0360446	0.456781	0.155274	0.191634	0.106473	0.0210628	0.257403	0.499984
df445	1.76437	1.02694	0.722965	0.657436	0.773905	1.30012	0.648622	0.444721	0.854654	0.747868	1.15158	1.10734	1.35288	0.903867	0.499082	0.401154	0.45297	0.430346	0.106817	0.383466	0.360806	0.107331	0.359918	0.0953497	0.406545	0.532107
df446	1.75167	0.731899	0.460824	0.51438	0.548841	0.853606	0.507089	0.405573	0.464497	0.56228	0.517099	0.844477	1.00325	0.773567	0.292473	0.288927	0.315628	0.339431	0.11214	0.231221	0.422407	0.195705	0.175341	0.199992	0.273548	0.388434
df447	1.03078	0.573864	0.655842	0.686634	1.03118	0.951876	0.774281	0.934622	0.97089	1.01193	1.17407	0.843981	0.968889	0.899724	0.829869	0.762536	0.893831	0.74075	0.833548	0.546986	1.13692	0.386264	0.922825	0.831101	0.629937	0.750487
df448	0.0206593	0.16645	0.405554	0.404232	0.473273	0.25836	0.442277	0.406751	0.363423	0.406434	0.103141	0.393022	0.220608	0.380353	0.946318	1.32659	0.699188	0.765817	1.99243	1.01512	0.855487	1.77665	0.590594	1.67001	1.1124	0.334225
df449	1.68814	0.751091	0.642169	0.629772	0.534394	1.14355	0.6189	0.480845	0.866183	0.608269	0.925491	0.859418	1.14388	0.791748	0.631397	0.39826	0.511258	0.480377	0.154014	0.266692	0.193811	0.101323	0.304222	0.0998418	0.477066	0.538727
df450	2.8345	1.3576	0.95763	0.918257	0.433896	1.56374	0.842353	0.518994	0.368405	0.576303	0.426227	1.74897	1.65232	1.15947	0.294524	0.140484	0.513877	0.0330258	0.0503998	0.595019	0.0796443	0.261431	0.0939292	0.00310916	0.372332	0.671234
df451	1.91005	0.691105	0.357061	0.585977	0.444103	1.06482	0.383745	0.238682	0.329096	0.624185	0.580464	1.11555	1.03614	0.500621	0.20494	0.0867152	0.255321	0.109281	0.0283633	0.186106	0.167249	0.083692	0.166096	0.0483795	0.2851	0.592798
df452	2.1017	1.05761	0.533459	0.760422	0.851769	1.0895	0.722538	0.543301	0.889158	0.675623	1.0672	0.939281	1.33097	0.82113	0.590808	0.256045	0.475371	0.314111	0.0979767	0.461368	0.335397	0.0912243	0.370714	0.0311764	0.377757	0.518459
df453	0	0.16352	0.226848	0.472831	0.747461	0.510857	0.472778	0.423312	0.399597	0.488416	0.115235	0.465649	0.0490882	0.28935	0.870567	1.1882	0.641127	0.674066	2.15951	0.986658	0.878086	2.18771	0.578873	1.61486	1.09854	0.305937
df454	0.75417	0.821387	0.946792	0.85039	0.960878	0.691349	0.836291	0.911991	1.26007	0.861671	1.24723	0.474574	0.880818	0.562839	0.991759	1.29823	0.899825	1.17357	1.09156	0.734385	0.768654	1.00534	0.883566	0.854661	0.913377	0.719019
df455	1.53869	1.04087	0.735133	0.711058	0.503091	1.26314	0.724273	0.496254	0.835712	0.671776	0.776048	1.27674	1.24661	0.775114	0.519509	0.257432	0.440754	0.270888	0.0836651	0.40002	0.212993	0.173725	0.318105	0.144573	0.346435	0.308557
df456	2.20528	1.34988	0.683232	0.733084	0.76195	1.22238	0.740643	0.594608	0.762055	0.776484	1.04665	0.985614	1.50834	0.868318	0.510937	0.394634	0.510465	0.345607	0.0571429	0.312787	0.291134	0.149216	0.367633	0.08239	0.306969	0.413946
df457	1.70339	0.959289	0.968556	0.788449	0.711463	1.29338	0.794097	0.532632	0.54921	0.751375	0.831539	1.08341	1.21612	0.851339	0.345259	0.284015	0.657071	0.332873	0.241824	0.428407	0.49293	0.247226	0.692971	0.358095	0.525821	0.805893
df458	0.0879776	0.172287	0.075762	0.461688	0.357699	0.385656	0.497383	0.408946	0.540381	0.365402	0.110902	0.482248	0.183493	0.430843	0.735684	1.05017	0.684685	0.542226	1.81446	0.822784	0.650638	2.04023	0.527479	1.49715	1.1101	0.433171
df459	1.46022	0.617271	0.411572	0.583196	0.41003	1.03474	0.543901	0.502613	0.41032	0.675852	0.44797	0.910926	1.01851	0.754084	0.405935	0.149559	0.430528	0.17926	0.260401	0.389189	0.334392	0.221005	0.116437	0.298188	0.329785	0.443783
df460	2.59068	1.06482	0.548034	0.823675	0.42306	1.42338	0.7704	0.421295	0.376661	0.55947	0.33918	1.30822	1.5569	1.12634	0.194703	0.0143995	0.564611	0.0965009	0.0399267	0.487007	0.093381	0.192412	0.0848994	0.0566	0.508573	0.589255
df461	0.0266145	0.103949	0.344774	0.405363	0.510889	0.372163	0.369412	0.438817	0.335687	0.566791	0.182975	0.491197	0.153476	0.389324	1.00853	1.1356	1.04091	0.776302	2.04824	1.35014	0.733681	2.17487	0.739827	1.82924	1.24666	0.408963
df462	2.32164	1.41135	0.88527	0.763269	1.14598	1.20075	0.791058	0.858027	1.3772	0.946536	1.79569	0.787613	1.48304	0.773583	0.926729	0.721135	0.830421	0.639515	0.268629	0.505133	0.50194	0.204251	0.638503	0.19774	0.491147	0.758191
df463	0.213619	0.281632	0.385672	0.499807	0.671072	0.439208	0.530939	0.46201	0.412964	0.637325	0.327403	0.446438	0.316986	0.424419	0.766379	0.915294	0.620614	0.679536	1.6541	0.816338	0.681465	1.91323	0.627135	1.41909	1.17854	0.465525
df464	2.67502	1.24033	0.886565	0.990727	0.64954	1.33189	0.762665	0.510936	0.544853	0.751175	0.816708	1.29939	1.63227	1.07917	0.399059	0.231111	0.385532	0.190899	0.0393664	0.390564	0.324542	0.108619	0.267225	0.0144529	0.398483	0.814563
df465	2.57732	1.19094	0.725091	0.752666	0.78967	1.58327	0.787127	0.520283	0.53878	0.847305	0.668885	1.46659	1.55326	1.35512	0.464803	0.0907634	0.774048	0.118831	0.0426312	0.613685	0.209319	0.131163	0.14587	0.0071397	0.621806	0.740179
df466	2.99173	1.21621	0.910633	0.97836	0.42612	1.73003	0.872319	0.511428	0.384541	0.729304	0.558089	1.76694	1.84617	1.34704	0.21924	0.100166	0.563214	0.114337	0.146035	0.572706	0.0922834	0.144849	0.15989	0.0209944	0.587873	0.847837
df467	3.07116	1.13418	1.01216	1.06579	0.503939	2.13015	0.701087	0.412083	0.0749544	0.733516	0.103439	2.08241	1.56491	1.5729	0.154214	0.00497144	0.693474	0.0351979	0.0477611	0.681204	0.0470713	0.191329	0.14435	0.0193302	0.462369	0.9013
df468	1.63862	0.987968	0.643295	0.651694	0.639518	1.21337	0.753786	0.465083	0.627152	0.677864	0.651231	1.08742	1.07663	0.992247	0.516683	0.467481	0.637622	0.468548	0.167277	0.516144	0.286899	0.193434	0.252957	0.120916	0.416393	0.629674
df469	1.35526	0.931263	0.783863	0.844719	0.677458	1.00778	0.991432	0.699326	0.822171	0.804266	0.927835	0.887839	1.31003	0.905817	0.84394	0.337709	0.58433	0.751629	0.239102	0.753983	0.688509	0.258379	0.582279	0.406879	0.847779	0.965672
df470	0.288262	0.152646	0.320905	0.456985	0.671549	0.467785	0.449892	0.442672	0.444704	0.539851	0.414305	0.359632	0.349837	0.366605	0.683302	1.0826	0.675817	0.493032	1.86997	0.679511	0.594442	1.50775	0.379574	1.30911	0.855565	0.590651
df471	2.40093	1.42444	1.05003	0.846833	0.573509	1.28824	0.874508	0.589853	0.800075	0.661723	0.736241	1.35352	1.41175	1.175	0.452103	0.307942	0.633238	0.319893	0.0219493	0.493755	0.0896103	0.145272	0.266867	0.0804134	0.351002	0.707946
df472	0.0890067	0.125194	0.217225	0.450356	0.515728	0.334181	0.458401	0.578263	0.345323	0.434155	0.267677	0.380194	0.182051	0.467948	0.741234	0.871078	0.588485	0.718487	1.91874	0.972476	1.106	1.75712	0.575308	1.52153	1.0124	0.436234
df473	2.30299	1.02024	0.834001	0.868525	0.751428	1.1134	0.755731	0.487459	0.828067	0.772174	1.19555	1.19758	1.35234	0.931443	0.776635	0.489799	0.781754	0.283367	0.213417	0.581119	0.191167	0.196929	0.532737	0.154339	0.435946	0.86039
df474	0.00331814	0.151513	0.239155	0.682314	0.619528	0.359891	0.421899	0.379308	0.255763	0.586993	0.091897	0.598188	0.0305951	0.419702	0.78584	0.99874	0.802388	0.701506	2.00441	1.04682	0.686348	2.32793	0.469556	1.55122	1.25744	0.291651
df475	0.0310633	0.0653753	0.278952	0.720752	0.758196	0.530859	0.564356	0.529624	0.342352	0.50503	0.190311	0.785243	0.0482525	0.327125	0.986942	1.1916	0.828657	0.774501	2.31639	0.849125	1.03525	2.20383	0.833556	1.8314	1.28215	0.611959
df476	0.32785	0.704572	0.760271	0.962979	1.19688	0.839451	0.880013	1.10069	1.13803	0.94142	0.728987	0.819512	0.591875	0.841053	1.47388	1.7088	1.22742	1.81417	2.32255	1.3559	1.69162	1.88346	1.15773	2.1932	1.55679	1.08068
df477	2.63373	1.23647	0.926804	1.03074	0.411981	1.52685	0.747202	0.545786	0.25547	0.753423	0.454166	1.6185	1.27386	1.10015	0.373401	0.119307	0.608747	0.0646092	0.0477219	0.583203	0.110085	0.146273	0.170536	0.0405383	0.402409	0.74547
df478	1.65841	0.96755	0.720429	0.792624	0.481746	1.25428	0.611373	0.328179	0.312854	0.538588	0.500459	1.13915	1.04919	0.859453	0.224776	0.154877	0.503446	0.203853	0.0962471	0.415604	0.269042	0.235514	0.33893	0.174335	0.403462	0.680574
df479	1.7674	0.947834	0.714865	0.66064	0.406362	1.1613	0.482432	0.30359	0.420806	0.752697	0.549234	1.01867	1.1094	0.820041	0.23586	0.153713	0.528225	0.346699	0.0942613	0.372462	0.116428	0.264003	0.183216	0.0700019	0.30723	0.451838
df480	0.0254579	0.0624854	0.192402	0.440299	0.337388	0.37142	0.373804	0.330736	0.245661	0.384746	0.0489496	0.408933	0.0683936	0.352433	0.830432	1.26422	0.869451	0.694533	2.14908	1.27783	0.700964	2.3537	0.392966	1.72668	1.10836	0.374316
df481	0.0692923	0.240788	0.429962	0.379368	0.414038	0.510014	0.596005	0.435173	0.251274	0.396485	0.0479098	0.48305	0.128877	0.617428	0.67903	1.02989	0.910117	0.687707	1.85849	1.41993	0.633161	2.55372	0.541458	1.45779	1.29146	0.451717
df482	0.111584	0.299042	0.350023	0.434683	0.4931	0.303316	0.499896	0.286615	0.197762	0.476471	0.0903043	0.584843	0.177676	0.391349	0.723157	1.17444	0.866819	0.566694	1.94226	1.22032	0.613651	2.12942	0.659791	1.17735	1.23068	0.310473
df483	0.0680339	0.302589	0.458751	0.652795	0.618077	0.553068	0.625351	0.372793	0.237752	0.735272	0.0734858	0.72635	0.271998	0.426984	0.881882	1.01732	0.727947	0.884679	1.9183	1.105	0.920885	1.93622	0.692267	1.35881	1.08998	0.443722
df484	0.41409	0.345318	0.608192	0.563051	0.403701	0.736811	0.641917	0.4795	0.283408	0.3093	0.0842439	0.657883	0.412552	0.643716	0.687559	0.803824	0.731746	0.522097	1.52684	1.26074	0.554736	1.80661	0.304333	1.41705	1.13348	0.602949
df485	1.79415	1.19533	0.542386	0.643481	0.753863	1.11613	0.502947	0.457049	0.857674	0.722648	0.988408	0.83746	1.45139	0.860832	0.518048	0.314413	0.690855	0.369072	0.0962773	0.456262	0.407445	0.203564	0.478417	0.16916	0.432004	0.545081
df486	1.10975	0.771496	0.754036	0.818755	0.499078	0.951299	0.651319	0.453522	0.356227	0.634859	0.357095	1.06901	0.746787	0.893604	0.466418	0.429552	0.816188	0.376101	0.708728	1.26745	0.188984	0.966188	0.32638	0.689507	0.788458	0.555728
df487	0.10405	0.236226	0.471271	0.451238	0.79139	0.76565	0.63572	0.630364	0.780213	0.492717	0.6781	0.651582	0.29619	0.442191	0.915921	1.43318	0.702548	1.05357	1.51236	0.663977	1.07315	1.29598	0.744375	1.45122	1.06784	0.456423
df488	0.0161949	0.220221	0.320806	0.430486	0.669313	0.502441	0.520205	0.546707	0.326445	0.48609	0.0775709	0.46181	0.0374963	0.268879	0.704767	1.02441	0.756748	0.713133	1.59427	0.832258	0.73174	1.79116	0.666686	1.64318	1.07763	0.366313
df489	2.07735	1.12518	0.666909	0.828174	1.05273	1.15587	0.702636	0.747759	0.928154	0.905429	1.4837	0.972637	1.21034	0.833623	0.517131	0.435103	0.465836	0.41943	0.183573	0.203613	0.571895	0.202119	0.564243	0.061647	0.407226	0.491005
df490	2.05354	0.680632	0.416758	0.702216	0.859956	1.12079	0.622962	0.634269	0.717281	0.705157	1.0445	0.854155	1.13665	0.93641	0.517743	0.200816	0.648294	0.211047	0.0898629	0.499207	0.455357	0.0499093	0.532487	0.220157	0.490267	0.564065
df491	1.54014	1.01882	0.863031	0.959558	0.686137	1.30299	0.886631	0.636875	0.992311	0.718373	0.638282	1.10082	1.14909	1.22455	0.634061	0.293645	0.70807	0.638549	0.250941	0.628824	0.258193	0.484785	0.461678	0.172543	0.497322	0.596789
df492	0.266646	0.145314	0.340035	0.563674	0.574849	0.374766	0.406471	0.601397	0.522923	0.34135	0.401844	0.57136	0.30306	0.347041	0.820571	1.00264	0.808412	0.770482	1.62845	0.93506	0.716943	1.55968	0.522753	1.45143	1.01537	0.513734
df493	0.231902	0.115334	0.334909	0.428206	0.438874	0.238894	0.380798	0.301338	0.178309	0.461993	0.0686842	0.487456	0.236452	0.563996	0.693001	0.98076	0.906089	0.527795	1.9617	1.34212	0.604431	2.29066	0.506744	1.49303	1.04887	0.492746
df494	0.191373	0.452106	0.483772	0.710012	0.46259	0.355664	0.570151	0.393169	0.293629	0.532866	0.234293	0.65838	0.282591	0.525463	0.737049	0.872886	0.774693	0.620285	1.55775	1.29187	0.588326	1.96215	0.661996	1.28679	1.07037	0.665101
df495	3.23621	1.2774	1.12209	1.32737	0.298664	1.86438	1.00291	0.552087	0.237412	0.629996	0.404383	1.83876	1.82981	1.76372	0.13361	0.092254	0.901514	0.0676793	0.118753	1.07388	0.162841	0.308423	0.220791	0.0736576	0.783609	0.98593
df496	0.0514862	0.0966564	0.109178	0.31132	0.5076	0.327293	0.431631	0.405497	0.328699	0.418524	0.122415	0.404994	0.111887	0.351844	0.615559	1.06834	0.581643	0.705241	2.13778	0.666018	0.796435	1.7562	0.742814	1.74622	1.05491	0.623239
df497	0.0746468	0.0892671	0.16279	0.338453	0.543265	0.317093	0.22535	0.30755	0.256813	0.467763	0.136472	0.494272	0.164495	0.177331	0.664078	0.934161	0.477621	0.746123	1.81499	0.667074	0.662006	1.70956	0.551275	1.30259	0.823654	0.291741
df498	0.216308	0.270922	0.519854	0.542998	0.377659	0.469948	0.570856	0.37957	0.228851	0.39569	0.14383	0.723878	0.184586	0.517154	0.819836	0.946932	0.815603	0.457923	1.77106	1.15297	0.54709	1.80623	0.600443	1.31084	1.10607	0.573933
df499	1.64813	0.879155	0.805434	0.692748	0.625646	1.19398	0.595208	0.434283	0.724315	0.432078	0.711177	1.06476	1.18238	1.01392	0.388838	0.481622	0.409022	0.404073	0.275981	0.425697	0.375595	0.232078	0.296317	0.140662	0.420935	0.660037
df500	0.224959	0.196537	0.262527	0.636937	0.691522	0.536512	0.499383	0.61123	0.458775	0.605969	0.314451	0.526778	0.337871	0.28791	0.787157	1.13423	0.710665	0.716211	1.60261	0.842891	0.849359	1.49445	0.705293	1.40004	1.17854	0.443223
df501	1.92079	1.13425	0.708054	0.672508	0.833103	1.1401	0.832599	0.449563	1.19378	0.744419	1.48861	0.901141	1.43797	0.816659	0.7708	0.556146	0.61537	0.500671	0.157316	0.216046	0.565197	0.103157	0.71995	0.0917826	0.446349	0.583591
df502	0.238848	0.243092	0.404165	0.555694	0.82581	0.545	0.376287	0.484095	0.496051	0.645261	0.453399	0.639154	0.199763	0.327098	0.6462	0.943132	0.82955	0.780967	1.70435	0.711678	0.775725	1.58053	0.826384	1.20584	0.885559	0.264196
df503	0.0241939	0.137228	0.256722	0.551571	0.635583	0.238522	0.341922	0.378804	0.324577	0.445403	0.0895152	0.469819	0.152214	0.312395	0.84108	1.04498	0.853698	0.428099	2.19858	1.16835	0.714088	2.31438	0.563762	1.97037	1.16404	0.316599
df504	2.40928	1.14476	0.633032	0.900099	0.710323	1.11252	0.891922	0.572299	0.705793	0.828812	0.837429	1.2297	1.33744	1.11934	0.495936	0.183066	0.63779	0.333687	0.125508	0.631546	0.299483	0.156818	0.371845	0.0982871	0.347023	0.809642
df505	2.99236	1.35987	0.929895	0.954134	0.41633	1.72809	0.779185	0.493136	0.463074	0.65207	0.621495	1.634	1.83054	1.32397	0.401559	0.222011	0.747325	0.110614	0.0793588	0.623043	0.120879	0.139509	0.158682	0.0189391	0.478894	0.738135
df506	2.59873	1.17008	0.656105	0.758806	0.53157	1.62562	0.668744	0.459954	0.35974	0.966145	0.552425	1.63146	1.28416	0.897369	0.316875	0.0425081	0.339643	0.137928	0.0228369	0.324019	0.251374	0.0880861	0.129949	0.00603678	0.249846	0.623445
df507	2.6643	1.47799	0.877413	0.824794	0.423211	1.7111	0.823361	0.407056	0.194099	0.970829	0.469373	1.71745	1.42554	1.328	0.207696	0.0551665	0.669607	0.0696875	0.0217847	0.547855	0.159178	0.131896	0.185013	0.0362512	0.444835	0.78229
df508	2.96579	1.19796	0.734395	0.940161	0.516461	1.59298	0.629233	0.508819	0.324168	0.839522	0.474138	1.72842	1.61857	1.25131	0.256666	0.0747595	0.573378	0.0461232	0.060482	0.523128	0.163575	0.0496744	0.124414	0.0307787	0.471628	0.747232
df509	0.324928	0.249922	0.38177	0.610009	0.448447	0.373235	0.564754	0.612609	0.317289	0.403694	0.138506	0.494695	0.265631	0.383805	0.858776	1.24212	1.04333	0.668318	1.80396	0.958266	0.918721	2.01421	0.516646	1.88703	1.22453	0.512131
df510	2.05192	1.26035	0.598303	0.830857	0.700674	1.17045	0.686696	0.676324	0.817857	0.750866	0.939763	1.20548	1.26848	0.893122	0.563961	0.326392	0.649279	0.552516	0.147925	0.410508	0.194548	0.14843	0.372106	0.126494	0.339514	0.629728
df511	1.19525	0.836183	0.995942	0.780127	0.421126	0.790848	0.682959	0.45845	0.405497	0.734923	0.473313	1.0016	0.782786	1.10827	0.486385	0.556172	0.939851	0.277784	0.55045	0.821246	0.438146	1.05103	0.532444	0.766959	0.728491	0.787486
df512	0.324516	0.439537	0.53948	0.566896	0.769096	0.739633	0.696808	0.560108	0.701105	0.434156	0.486683	0.841404	0.35848	0.726973	0.915302	1.25909	0.811349	0.98549	1.64035	1.01687	0.7774	1.534	0.819413	1.35742	1.13825	0.688533
